# Supplementary material for: A tightly-bonded and flexible mesoporous zeolite-cotton hybrid hemostat
Source: Nat Commun. 2019 Apr 29;10:1932. doi: 10.1038/s41467-019-09849-9 (PMC6488602; doi:10.1038/s41467-019-09849-9)
Supplement: Supplementary file 4 — Source Data [file 41467_2019_9849_MOESM4_ESM.xlsx]

## Sheet: Figure 3b
Figure 3b
			Clotting time (s)
			1	2	3
		Control	662	630	658
		Cotton	345	372	342
		Im-zeolite-C	147	135	142
		Im-zeolite-C (after washing)	301	286	322
		CG	147	133	142
		CG (after washing)	186	173	179
		mCHA-C	129	135	128
		mCHA-C (after washing)	128	136	127

## Sheet: Figure 3d
Figure 3d
			Residual weight (%)
		Ultrasonic time (min)	0	1	2	3	4	5	6	7	8	9	10
		mCHA-C	100	99.5455	99.0909	100	100	97.7273	96.3636	98.1818	96.3636	95.4545	99.0909
		Im-zeolite-C	100	18.0952	17.6191	17.6191	16.6667	17.6191	16.6667	15.2381	14.2857	17.1429	14.2857
		CG	100	10.2743	12.0442	10.2743	12.0442	11.1593	9.38938	10.2743	8.50442	10.2743	9.38938

## Sheet: Figure 4a
Figure 4a
			Hemostatic time (s)
			1	2	3	4	5	6	7	8
		Cotton	430	450	340	330	335	390	335	460
		CG	343	340	330	350	450	450	450	420
		mCHA-C	150	160	150	144	160	180	170	160

## Sheet: Figure 4b
Figure 4b
			Blood loss (g)
			1	2	3	4	5	6	7	8
		Cotton	9.91	10.6	14.08	10.36	7.36	12.37	10.36	8.74
		CG	10.97	12.42	7.7	17.73	11.46	6.7	7.44	8.25
		mCHA-C	6.85	8.2	6.05	3.24	5.7	5.6	6.43	6.46

## Sheet: Supplementary Figure 1a
Supplementary Figure 1a
			Intensity (a.u.)
		2θ (degree)	Cotton	mCHA-C
		4	11883.6	12975
		4.02	11799.5	13283.3
		4.04	11665	13341.7
		4.06	11698.6	13166.7
		4.08	11967.7	13141.7
		4.1	11719.6	12900
		4.12	11475.8	13083.3
		4.14	11761.7	13725
		4.16	11812.1	12841.7
		4.18	11349.7	13366.7
		4.2	11988.7	13266.7
		4.22	11686	13500
		4.24	12005.5	13358.3
		4.26	12144.2	13383.3
		4.28	11862.6	13433.3
		4.3	11976.1	14008.3
		4.32	12009.7	13400
		4.34	12379.6	13750
		4.36	12266.1	13800
		4.38	12304	13850
		4.4	12396.4	13816.7
		4.42	12644.5	14233.3
		4.44	12409	13625
		4.46	12354.4	14191.7
		4.48	12072.7	13583.3
		4.5	12152.6	14141.7
		4.52	12177.9	13683.3
		4.54	12837.8	13950
		4.56	12194.7	14300
		4.58	12526.7	14025
		4.6	12077	14408.3
		4.62	12787.4	13433.3
		4.64	12543.6	14141.7
		4.66	12673.9	14058.3
		4.68	12783.2	14108.3
		4.7	13123.7	14191.7
		4.72	12476.3	13766.7
		4.74	13052.2	13975
		4.76	12543.6	14641.7
		4.78	12522.5	14625
		4.8	12888.3	14325
		4.82	13010.2	14325
		4.84	12938.7	14366.7
		4.86	13182.5	14816.7
		4.88	12690.7	14483.3
		4.9	13275	14225
		4.92	12652.8	15050
		4.94	13043.8	14866.7
		4.96	13296	14858.3
		4.98	13127.9	15375
		5	12787.4	14875
		5.02	13342.2	14966.7
		5.04	13308.6	15025
		5.06	13375.9	15141.7
		5.08	12921.9	14633.3
		5.1	13371.6	15058.3
		5.12	13245.5	15125
		5.14	13956	15033.3
		5.16	13396.9	15233.3
		5.18	13426.3	14450
		5.2	13956	15650
		5.22	13682.7	14583.3
		5.24	13544	15191.7
		5.26	13695.3	14816.7
		5.28	13750	16200
		5.3	13977	14925
		5.32	13838.2	15508.3
		5.34	13964.4	15916.7
		5.36	14061.1	14966.7
		5.38	13779.4	15458.3
		5.4	13909.7	15425
		5.42	14082.1	15025
		5.44	14149.3	15308.3
		5.46	14056.9	15941.7
		5.48	14225	15208.3
		5.5	14119.9	15883.3
		5.52	14048.4	15358.3
		5.54	13905.5	15550
		5.56	14330.1	15800
		5.58	14258.6	15683.3
		5.6	14405.7	15966.7
		5.62	14267	15733.3
		5.64	14275.4	16025
		5.66	14073.7	15575
		5.68	14153.5	16266.7
		5.7	14510.9	15775
		5.72	14452	15583.3
		5.74	14582.3	16441.7
		5.76	14594.9	15825
		5.78	14481.4	16391.7
		5.8	14317.5	15425
		5.82	14477.2	15933.3
		5.84	14834.5	15600
		5.86	14645.3	15308.3
		5.88	14998.4	16466.7
		5.9	14771.4	15600
		5.92	14662.2	16258.3
		5.94	14615.9	16316.7
		5.96	15208.6	16008.3
		5.98	14813.5	16475
		6	14842.9	16608.3
		6.02	15175	15941.7
		6.04	14813.5	15866.7
		6.06	14897.6	16483.3
		6.08	14998.4	16016.7
		6.1	15490.3	16225
		6.12	14931.2	16208.3
		6.14	15170.8	16408.3
		6.16	14964.8	15866.7
		6.18	14296.5	16525
		6.2	14712.6	16225
		6.22	15212.8	16400
		6.24	15137.2	15966.7
		6.26	15221.3	16391.7
		6.28	15078.3	16375
		6.3	14876.6	16358.3
		6.32	14683.2	16725
		6.34	14695.8	17000
		6.36	14599.1	16383.3
		6.38	14830.3	16433.3
		6.4	15158.2	17016.7
		6.42	14758.8	15841.7
		6.44	15225.4	16366.7
		6.46	14544.5	16541.7
		6.48	14784.1	16341.7
		6.5	15065.7	16250
		6.52	15107.8	16275
		6.54	14641.2	17325
		6.56	14603.3	16625
		6.58	14893.4	16133.3
		6.6	14960.6	15908.3
		6.62	14847.1	16400
		6.64	15116.2	16183.3
		6.66	14826.1	16525
		6.68	14897.6	16525
		6.7	14817.7	16583.3
		6.72	15065.7	16241.7
		6.74	15242.3	16625
		6.76	14985.8	16066.7
		6.78	15015.3	16841.7
		6.8	14754.7	16416.7
		6.82	14666.4	16550
		6.84	14977.5	16150
		6.86	14498.2	16183.3
		6.88	14418.3	16550
		6.9	14746.2	17325
		6.92	14708.4	16391.7
		6.94	14771.4	16525
		6.96	15095.1	16141.7
		6.98	14805.1	16525
		7	14548.7	16950
		7.02	14679	16533.3
		7.04	14611.7	16933.3
		7.06	14796.7	16433.3
		7.08	14679	15875
		7.1	14540.3	16408.3
		7.12	14603.3	16708.3
		7.14	14275.4	16925
		7.16	14607.5	17166.7
		7.18	14426.8	17008.3
		7.2	14195.6	17416.7
		7.22	14729.4	16758.3
		7.24	14456.2	16875
		7.26	14199.8	17808.3
		7.28	14225	16641.7
		7.3	14405.7	16800
		7.32	14363.7	17316.7
		7.34	14002.2	17258.3
		7.36	13771	17250
		7.38	14170.4	17675
		7.4	14418.3	17425
		7.42	14023.2	17016.7
		7.44	14262.8	18350
		7.46	14157.8	17658.3
		7.48	13913.9	17691.7
		7.5	14115.7	18325
		7.52	14220.8	17508.3
		7.54	14296.5	18358.3
		7.56	14628.5	17841.7
		7.58	14233.4	18175
		7.6	14435.2	17783.3
		7.62	14536.1	18408.3
		7.64	14519.2	17916.7
		7.66	14225	18966.7
		7.68	14325.9	17791.7
		7.7	14136.7	18116.7
		7.72	14166.1	17700
		7.74	14250.2	18041.7
		7.76	14544.5	18541.7
		7.78	14161.9	18275
		7.8	14166.1	18283.3
		7.82	14233.4	19516.7
		7.84	13859.3	19350
		7.86	14132.5	19275
		7.88	14103.1	18791.7
		7.9	14763.1	18516.7
		7.92	14414.2	18883.3
		7.94	13947.6	18900
		7.96	14376.3	19841.7
		7.98	14216.6	18433.3
		8	14233.4	19050
		8.02	14388.9	19016.7
		8.04	14712.6	19008.3
		8.06	14056.9	18858.3
		8.08	14170.4	18883.3
		8.1	14262.8	18633.3
		8.12	14313.3	19208.3
		8.14	14393.1	19058.3
		8.16	13750	19216.7
		8.18	14325.9	19066.7
		8.2	14351.1	18950
		8.22	13956	19108.3
		8.24	14531.8	18658.3
		8.26	14132.5	19158.3
		8.28	13956	19225
		8.3	14313.3	19291.7
		8.32	14241.8	18625
		8.34	14250.2	19808.3
		8.36	14330.1	20033.3
		8.38	14704.2	19675
		8.4	14414.2	19725
		8.42	14590.7	19675
		8.44	13674.3	19841.7
		8.46	14187.2	20633.3
		8.48	14233.4	20725
		8.5	14250.2	20091.7
		8.52	14380.5	21125
		8.54	14212.4	21508.3
		8.56	14246	19991.7
		8.58	14544.5	21441.7
		8.6	14607.5	21191.7
		8.62	14578.1	21083.3
		8.64	14666.4	22150
		8.66	14489.8	21641.7
		8.68	14082.1	22400
		8.7	14708.4	23033.3
		8.72	14241.8	22366.7
		8.74	14489.8	22725
		8.76	14031.6	23683.3
		8.78	14775.7	23575
		8.8	14384.8	23850
		8.82	14166.1	24916.7
		8.84	14464.6	25291.7
		8.86	14674.8	24783.3
		8.88	14758.8	25391.7
		8.9	14725.2	25791.7
		8.92	14796.7	26458.3
		8.94	14864	27258.3
		8.96	14561.3	27433.3
		8.98	14397.4	27500
		9	14439.4	27891.7
		9.02	14842.9	29475
		9.04	14784.1	29308.3
		9.06	14733.6	30300
		9.08	15015.3	31383.3
		9.1	14742	31466.7
		9.12	14548.7	32558.3
		9.14	14775.7	34933.3
		9.16	14233.4	35575
		9.18	14897.6	35391.7
		9.2	14750.5	36616.7
		9.22	14452	36716.7
		9.24	15015.3	38125
		9.26	14964.8	38525
		9.28	14826.1	39783.3
		9.3	14994.3	40733.3
		9.32	14830.3	42175
		9.34	14725.2	42141.7
		9.36	15128.8	42441.7
		9.38	14721	43133.3
		9.4	14548.7	43858.3
		9.42	15137.2	45225
		9.44	14334.3	45333.3
		9.46	15044.7	44833.3
		9.48	15254.9	45800
		9.5	15242.3	45441.7
		9.52	14922.8	45875
		9.54	15019.5	46125
		9.56	15221.3	45408.3
		9.58	15128.8	44300
		9.6	15381	43933.3
		9.62	14969	43675
		9.64	15410.4	43708.3
		9.66	15347.4	44350
		9.68	14813.5	43483.3
		9.7	14969	43025
		9.72	15330.6	41508.3
		9.74	14964.8	42291.7
		9.76	15595.4	41491.7
		9.78	15242.3	40233.3
		9.8	14990.1	39891.7
		9.82	15734.1	39625
		9.84	15158.2	38866.7
		9.86	15389.4	38616.7
		9.88	14990.1	37175
		9.9	15565.9	35875
		9.92	15784.6	35275
		9.94	15797.2	34341.7
		9.96	15511.3	33133.3
		9.98	15166.6	32833.3
		10	15397.8	31883.3
		10.02	15658.4	31058.3
		10.04	15578.5	30966.7
		10.06	15982.1	29866.7
		10.08	15721.5	28258.3
		10.1	15158.2	28191.7
		10.12	15763.5	27366.7
		10.14	15612.2	27341.7
		10.16	15641.6	25966.7
		10.18	15624.8	25150
		10.2	15658.4	24641.7
		10.22	16200.7	24483.3
		10.24	15662.6	23800
		10.26	15948.5	24183.3
		10.28	15624.8	23966.7
		10.3	15544.9	22700
		10.32	15687.9	23641.7
		10.34	16041	22825
		10.36	16108.2	23175
		10.38	15528.1	22400
		10.4	15599.6	22400
		10.42	16356.2	21866.7
		10.44	16200.7	21575
		10.46	16087.2	21783.3
		10.48	16394.1	22150
		10.5	15902.2	22183.3
		10.52	16537	21566.7
		10.54	16625.2	21591.7
		10.56	16402.5	21541.7
		10.58	16427.7	20816.7
		10.6	15994.7	20991.7
		10.62	16352	21133.3
		10.64	16364.6	20966.7
		10.66	16482.3	20025
		10.68	16192.3	21441.7
		10.7	16188.1	21291.7
		10.72	16541.2	20308.3
		10.74	16537	20258.3
		10.76	16822.8	20341.7
		10.78	16696.7	20016.7
		10.8	16373	20250
		10.82	16801.8	20583.3
		10.84	16915.3	20916.7
		10.86	16629.5	20533.3
		10.88	16906.9	20491.7
		10.9	17104.4	20775
		10.92	17491.2	20725
		10.94	16961.5	20316.7
		10.96	16881.7	20008.3
		10.98	17117.1	20808.3
		11	16755.6	20425
		11.02	16986.8	20450
		11.04	17281	20233.3
		11.06	17188.5	20983.3
		11.08	17239	20991.7
		11.1	17482.8	20966.7
		11.12	17352.5	20558.3
		11.14	17230.6	21033.3
		11.16	17012	21175
		11.18	17201.1	20975
		11.2	17386.1	21625
		11.22	17142.3	20858.3
		11.24	17251.6	20275
		11.26	17524.8	20525
		11.28	17133.9	20866.7
		11.3	17566.9	20941.7
		11.32	17377.7	20250
		11.34	17411.3	20775
		11.36	17995.6	21616.7
		11.38	17440.8	20566.7
		11.4	18424.4	20991.7
		11.42	18130.2	21241.7
		11.44	17932.6	21533.3
		11.46	18029.3	21400
		11.48	17718.2	21950
		11.5	17953.6	21650
		11.52	17793.9	22108.3
		11.54	18008.2	21608.3
		11.56	18134.3	21816.7
		11.58	17823.3	21991.7
		11.6	18155.4	21491.7
		11.62	17920	21283.3
		11.64	18037.6	22116.7
		11.66	18180.6	21291.7
		11.68	18483.3	22441.7
		11.7	18865.8	21200
		11.72	18701.8	22366.7
		11.74	18680.8	23141.7
		11.76	19088.6	22783.3
		11.78	18886.8	22775
		11.8	17966.2	23066.7
		11.82	18912	22891.7
		11.84	19218.9	24183.3
		11.86	19147.4	24475
		11.88	18874.2	24608.3
		11.9	19130.6	23441.7
		11.92	19303	25316.7
		11.94	19000.3	25375
		11.96	19054.9	25458.3
		11.98	19513.1	25800
		12	19260.9	26808.3
		12.02	19147.4	25766.7
		12.04	19769.6	27058.3
		12.06	19450.1	27266.7
		12.08	19660.3	28983.3
		12.1	19593	28550
		12.12	19975.5	29158.3
		12.14	19550.9	29975
		12.16	20437.9	30416.7
		12.18	20009.2	30916.7
		12.2	19866.2	31791.7
		12.22	20421.1	32875
		12.24	20803.7	33991.7
		12.26	20791	34058.3
		12.28	20391.7	34125
		12.3	20463.2	35483.3
		12.32	20816.3	35758.3
		12.34	21093.7	36383.3
		12.36	20757.4	36608.3
		12.38	21169.4	37100
		12.4	21060.1	36983.3
		12.42	21257.6	38766.7
		12.44	21333.3	38941.7
		12.46	22186.6	38691.7
		12.48	21791.5	40066.7
		12.5	21783.1	39875
		12.52	22056.3	40225
		12.54	21938.6	40950
		12.56	22291.7	40541.7
		12.58	22422	40441.7
		12.6	22728.9	40591.7
		12.62	22745.7	40850
		12.64	22867.6	40391.7
		12.66	22405.2	40850
		12.68	23132.4	41650
		12.7	23182.9	41666.7
		12.72	23889.1	42591.7
		12.74	24124.5	41308.3
		12.76	24116.1	41666.7
		12.78	24061.4	41475
		12.8	23931.1	41158.3
		12.82	24141.3	40366.7
		12.84	24015.2	40025
		12.86	24708.8	40516.7
		12.88	24977.8	39658.3
		12.9	25633.6	40516.7
		12.92	25608.4	39850
		12.94	25444.4	39141.7
		12.96	25789.1	38483.3
		12.98	26234.7	38100
		13	26709.7	37725
		13.02	26247.3	36966.7
		13.04	26491.1	37283.3
		13.06	27130	36475
		13.08	27125.9	37033.3
		13.1	27924.5	37100
		13.12	28176.7	37200
		13.14	29353.8	35850
		13.16	28870.3	36875
		13.18	29307.5	35708.3
		13.2	29988.5	36600
		13.22	30312.2	35508.3
		13.24	30291.2	36116.7
		13.26	30223.9	35766.7
		13.28	30913.3	35341.7
		13.3	31426.1	35533.3
		13.32	32060.9	36683.3
		13.34	32014.7	36408.3
		13.36	32502.3	35825
		13.38	33246.3	35533.3
		13.4	33233.7	36591.7
		13.42	33885.3	37041.7
		13.44	34562.1	37025
		13.46	34877.3	37300
		13.48	35873.6	37341.7
		13.5	36722.7	37350
		13.52	36932.9	37608.3
		13.54	37370	37750
		13.56	38139.3	37491.7
		13.58	38454.6	38266.7
		13.6	38904.4	39008.3
		13.62	38946.4	38683.3
		13.64	39627.4	39741.7
		13.66	40552.2	39650
		13.68	41035.6	40958.3
		13.7	42721.2	40500
		13.72	43065.9	41758.3
		13.74	43961.3	42133.3
		13.76	45092.1	43083.3
		13.78	45134.1	43650
		13.8	45705.8	44400
		13.82	46256.5	44300
		13.84	47315.8	44891.7
		13.86	48135.5	46291.7
		13.88	48673.6	45608.3
		13.9	49653	46658.3
		13.92	50590.5	47883.3
		13.94	50666.2	48416.7
		13.96	51994.4	49116.7
		13.98	52776.3	50583.3
		14	52990.6	50750
		14.02	54419.7	49825
		14.04	55260.6	52400
		14.06	55865.9	52641.7
		14.08	56235.6	53258.3
		14.1	58060.2	52916.7
		14.12	59455.9	55466.7
		14.14	59519	55100
		14.16	60321.6	55108.3
		14.18	61229.5	56275
		14.2	63045.5	56283.3
		14.22	62667.2	58550
		14.24	63911.6	60133.3
		14.26	63781.5	60416.7
		14.28	64067	61675
		14.3	65614.1	61608.3
		14.32	66572.5	62141.7
		14.34	68371.8	62966.7
		14.36	68107	62841.7
		14.38	68619.5	63233.3
		14.4	70402.1	62908.3
		14.42	70397.6	65116.7
		14.44	70658.4	65916.7
		14.46	71692.5	66708.3
		14.48	71671.3	66233.3
		14.5	73104.9	67775
		14.52	73798.5	68100
		14.54	73508.4	70016.7
		14.56	74470.9	70850
		14.58	74420.4	68975
		14.6	75454.5	70933.3
		14.62	76673.7	71525
		14.64	77619.6	72700
		14.66	76644.5	74391.7
		14.68	77413.7	73491.7
		14.7	77123.7	74083.3
		14.72	77547.9	74025
		14.74	78489.7	74650
		14.76	77985.3	75366.7
		14.78	78351	73233.3
		14.8	77068.7	76141.7
		14.82	78846.8	74266.7
		14.84	78561.3	75308.3
		14.86	78536.1	76841.7
		14.88	80393.9	76783.3
		14.9	79570.2	76291.7
		14.92	78455.9	76383.3
		14.94	78737.9	77458.3
		14.96	77733	77358.3
		14.98	80087.2	77475
		15	77905.6	76966.7
		15.02	77678.6	76925
		15.04	77636.2	78341.7
		15.06	77295.7	76675
		15.08	77157	77583.3
		15.1	77531.3	76075
		15.12	76501.2	76350
		15.14	77098.5	75383.3
		15.16	76266.2	74858.3
		15.18	75677.5	72950
		15.2	74710.5	74933.3
		15.22	74845.2	73316.7
		15.24	76097.7	73875
		15.26	74626.8	74291.7
		15.28	74034	74083.3
		15.3	74050.7	73616.7
		15.32	73063	72541.7
		15.34	72869.3	71350
		15.36	72625.7	72508.3
		15.38	72117.2	72483.3
		15.4	73050.4	71591.7
		15.42	70485.9	71483.3
		15.44	71398.4	73016.7
		15.46	71701	71783.3
		15.48	70599.4	70891.7
		15.5	70671	71925
		15.52	69582.4	70775
		15.54	69506.8	71250
		15.56	69178.9	69900
		15.58	68460.1	69441.7
		15.6	68829.8	69708.3
		15.62	68989.7	70266.7
		15.64	68989.7	71083.3
		15.66	68022.7	70200
		15.68	67362.9	71375
		15.7	67194.4	70491.7
		15.72	67228.2	71116.7
		15.74	67665.6	71141.7
		15.76	67262	71633.3
		15.78	67799.8	71366.7
		15.8	66816.1	71366.7
		15.82	67690.8	72641.7
		15.84	67039.1	72075
		15.86	67186.4	71850
		15.88	68220.5	71491.7
		15.9	66753.1	71958.3
		15.92	67732.7	72508.3
		15.94	67846.2	72358.3
		15.96	68451.5	73308.3
		15.98	68060.6	73275
		16	68586.2	72816.7
		16.02	68430.3	72575
		16.04	68342	72616.7
		16.06	68111	73050
		16.08	67534.9	74241.7
		16.1	67665.6	73883.3
		16.12	68081.7	72541.7
		16.14	68422.2	74466.7
		16.16	68157.4	74291.7
		16.18	68207.9	74941.7
		16.2	69536	74525
		16.22	69842.7	74733.3
		16.24	69741.8	75450
		16.26	69485.6	74650
		16.28	69948.1	76600
		16.3	70031.9	75316.7
		16.32	68598.8	73858.3
		16.34	69788.2	73450
		16.36	69426.6	74575
		16.38	69662.1	75341.7
		16.4	69267.2	76016.7
		16.42	70469.2	75500
		16.44	70036.4	75016.7
		16.46	70053.1	73783.3
		16.48	70145.4	74383.3
		16.5	69557.2	73691.7
		16.52	69292.4	74125
		16.54	69905.8	74383.3
		16.56	69514.8	72291.7
		16.58	68867.6	72050
		16.6	69208.1	72266.7
		16.62	69040.2	72700
		16.64	67669.6	72516.7
		16.66	67009.8	70225
		16.68	67413.4	71866.7
		16.7	67976.3	71816.7
		16.72	66896.3	71133.3
		16.74	66433.8	69375
		16.76	67518.3	69850
		16.78	65916.7	68700
		16.8	65668.5	68725
		16.82	64832.2	69433.3
		16.84	64500.3	68291.7
		16.86	63781.5	66841.7
		16.88	62839.7	66825
		16.9	62886.1	67608.3
		16.92	61380.9	67266.7
		16.94	61852	67108.3
		16.96	60859.8	66066.7
		16.98	60616.1	65783.3
		17	59985.6	65058.3
		17.02	58577.2	65241.7
		17.04	57249.1	63583.3
		17.06	57110.3	63691.7
		17.08	56185.2	63933.3
		17.1	55415.9	64133.3
		17.12	54470.1	64566.7
		17.14	53385.6	62775
		17.16	53839.6	62725
		17.18	53062.3	63525
		17.2	51943.9	64608.3
		17.22	51158	64300
		17.24	51275.6	63125
		17.26	50035.5	63016.7
		17.28	49606.8	65325
		17.3	48568.4	64950
		17.32	47937.9	65683.3
		17.34	46601.1	64441.7
		17.36	46660	65083.3
		17.38	45815.1	63550
		17.4	45504	66000
		17.42	44356.4	64983.3
		17.44	43927.6	65125
		17.46	43145.8	64741.7
		17.48	42502.6	64508.3
		17.5	42506.9	64291.7
		17.52	41413.9	63741.7
		17.54	40749.7	63500
		17.56	40430.3	63925
		17.58	40199.1	64400
		17.6	39324.7	63900
		17.62	39942.6	64091.7
		17.64	39156.6	64025
		17.66	37920.7	64650
		17.68	37920.7	64325
		17.7	36499.9	63775
		17.72	36735.3	64500
		17.74	36504.1	62408.3
		17.76	35945	61800
		17.78	35987.1	61816.7
		17.8	35259.8	60458.3
		17.82	34465.4	60841.7
		17.84	34696.5	60916.7
		17.86	34805.8	60125
		17.88	34280.4	59591.7
		17.9	34120.7	58650
		17.92	34351.9	57358.3
		17.94	32758.7	58108.3
		17.96	32910	56800
		17.98	33111.8	55675
		18	32645.2	55858.3
		18.02	32716.6	53158.3
		18.04	32645.2	52708.3
		18.06	32300.5	53691.7
		18.08	31775.1	52008.3
		18.1	32977.3	51233.3
		18.12	31812.9	50541.7
		18.14	30648.5	48891.7
		18.16	31640.5	48350
		18.18	31119.3	47758.3
		18.2	31291.6	46241.7
		18.22	30930.1	45475
		18.24	30707.3	45041.7
		18.26	30783	43275
		18.28	30026.3	42766.7
		18.3	30669.5	41333.3
		18.32	30408.9	40650
		18.34	30434.1	40466.7
		18.36	30270.1	39091.7
		18.38	30219.7	38758.3
		18.4	30711.5	38808.3
		18.42	29614.4	38708.3
		18.44	29753.1	38250
		18.46	30039	37516.7
		18.48	30522.4	37075
		18.5	29765.7	36033.3
		18.52	29723.7	36416.7
		18.54	29740.5	36116.7
		18.56	30274.4	35333.3
		18.58	29681.7	35666.7
		18.6	29975.9	35858.3
		18.62	30295.4	35725
		18.64	29610.2	34525
		18.66	29706.9	35008.3
		18.68	29345.4	35275
		18.7	29942.3	35300
		18.72	29416.8	34266.7
		18.74	29660.6	34800
		18.76	29706.9	35200
		18.78	28958.6	34191.7
		18.8	29841.4	34766.7
		18.82	29559.7	34491.7
		18.84	30135.7	34583.3
		18.86	30081	35566.7
		18.88	29622.8	34850
		18.9	29526.1	35508.3
		18.92	29450.4	33916.7
		18.94	29500.9	34258.3
		18.96	29143.6	34516.7
		18.98	29429.4	34950
		19	30064.2	34541.7
		19.02	29063.7	34391.7
		19.04	30106.2	34325
		19.06	29967.5	33733.3
		19.08	30169.3	34283.3
		19.1	30404.7	34875
		19.12	30181.9	34433.3
		19.14	30287	35316.7
		19.16	31300	35375
		19.18	30308	34258.3
		19.2	30303.8	34525
		19.22	30282.7	34250
		19.24	30160.9	35633.3
		19.26	31001.6	34208.3
		19.28	30501.4	34908.3
		19.3	30682.1	34733.3
		19.32	31157.1	34966.7
		19.34	30732.6	34425
		19.36	30774.6	34466.7
		19.38	31081.5	36108.3
		19.4	30619.1	34891.7
		19.42	31405.1	34691.7
		19.44	31800.3	35058.3
		19.46	31842.3	35058.3
		19.48	31144.5	36008.3
		19.5	32111.3	35400
		19.52	31854.9	35741.7
		19.54	31930.6	35866.7
		19.56	31627.9	36025
		19.58	32792.3	37341.7
		19.6	31892.7	35550
		19.62	32304.7	36508.3
		19.64	32678.8	37525
		19.66	32460.2	37475
		19.68	32964.7	37783.3
		19.7	33725.5	38008.3
		19.72	33872.6	39108.3
		19.74	33410.2	39616.7
		19.76	34213.1	38766.7
		19.78	33599.4	40316.7
		19.8	33927.3	40666.7
		19.82	34061.8	41241.7
		19.84	34326.6	41875
		19.86	34208.9	43175
		19.88	35230.4	42400
		19.9	35247.2	43858.3
		19.92	35861	42741.7
		19.94	35940.8	45216.7
		19.96	35861	45433.3
		19.98	37008.5	46041.7
		20	36420	46991.7
		20.02	36588.2	47800
		20.04	35781.1	48400
		20.06	35982.8	50091.7
		20.08	37647.5	50333.3
		20.1	37475.1	52566.7
		20.12	37958.5	54091.7
		20.14	37924.9	54608.3
		20.16	38135.1	56750
		20.18	38076.2	56383.3
		20.2	38832.9	58108.3
		20.22	39236.4	60583.3
		20.24	39450.8	61325
		20.26	39228.1	61558.3
		20.28	39816.5	63225
		20.3	39967.9	64025
		20.32	40455.5	65050
		20.34	40430.3	66491.7
		20.36	40014.1	66575
		20.38	40636.2	67758.3
		20.4	41430.7	69100
		20.42	41636.7	69600
		20.44	41460.2	70075
		20.46	41531.6	70533.3
		20.48	42864.2	70150
		20.5	42431.2	71541.7
		20.52	43082.7	72733.3
		20.54	42603.5	71150
		20.56	43843.6	73641.7
		20.58	43961.3	72058.3
		20.6	44234.5	73900
		20.62	43574.5	73066.7
		20.64	43931.9	73416.7
		20.66	45356.9	74458.3
		20.68	44860.8	73941.7
		20.7	45625.9	75733.3
		20.72	45911.8	75016.7
		20.74	46143	75291.7
		20.76	46067.3	75141.7
		20.78	47160.3	75816.7
		20.8	47118.2	74225
		20.82	47223.3	75458.3
		20.84	47786.6	73391.7
		20.86	48967.8	74700
		20.88	49421.8	72958.3
		20.9	49795.9	73791.7
		20.92	49787.5	73241.7
		20.94	50956.3	72891.7
		20.96	51662.5	74708.3
		20.98	50674.3	71158.3
		21	51742.2	72433.3
		21.02	51721	72333.3
		21.04	52851.9	72183.3
		21.06	53827	71233.3
		21.08	54709.7	73241.7
		21.1	55453.8	71275
		21.12	55054.8	72316.7
		21.14	55929	72408.3
		21.16	57004.9	71366.7
		21.18	57665.2	70625
		21.2	57505.3	70666.7
		21.22	59174	70408.3
		21.24	59989.6	69966.7
		21.26	61692.1	69900
		21.28	62158.7	71641.7
		21.3	63684.6	71250
		21.32	64218.3	71733.3
		21.34	65740.2	72375
		21.36	66345.5	73491.7
		21.38	67118.8	73858.3
		21.4	68716.3	75033.3
		21.42	70544.9	75708.3
		21.44	71499.3	74675
		21.46	72596.4	76558.3
		21.48	73983.6	77250
		21.5	75749.1	79708.3
		21.52	76833.6	80450
		21.54	78183	81008.3
		21.56	79381	83666.7
		21.58	81898.7	83025
		21.6	83605.7	84966.7
		21.62	85253.1	86350
		21.64	87497.9	88600
		21.66	88776.1	88550
		21.68	91651.4	91158.3
		21.7	93093	92375
		21.72	95085.5	92666.7
		21.74	96308.8	93341.7
		21.76	98536.9	97291.7
		21.78	102278	97508.3
		21.8	103678	98675
		21.82	106356	101783
		21.84	108369	103750
		21.86	112665	104783
		21.88	114561	104850
		21.9	116238	107867
		21.92	119181	109642
		21.94	121505	111233
		21.96	125158	113842
		21.98	127205	116142
		22	130715	117475
		22.02	133120	121058
		22.04	136218	124100
		22.06	138357	126133
		22.08	142225	128825
		22.1	144965	131842
		22.12	147588	133592
		22.14	149850	134317
		22.16	153234	140525
		22.18	154962	140800
		22.2	159085	143350
		22.22	161271	147408
		22.24	165063	150308
		22.26	165395	151350
		22.28	168581	154025
		22.3	170797	157217
		22.32	174899	158783
		22.34	175765	161992
		22.36	177585	164783
		22.38	180414	166700
		22.4	182512	171292
		22.42	184206	173117
		22.44	187216	175333
		22.46	186472	177933
		22.48	189171	180408
		22.5	190314	181425
		22.52	192189	183167
		22.54	192647	185767
		22.56	194778	186275
		22.58	195106	187658
		22.6	196712	190150
		22.62	197939	191008
		22.64	197187	193792
		22.66	195930	193575
		22.68	196489	194700
		22.7	198700	195267
		22.72	198700	196125
		22.74	195148	198700
		22.76	195985	197650
		22.78	195464	195500
		22.8	194711	196575
		22.82	193008	194575
		22.84	193694	195867
		22.86	190121	193875
		22.88	189692	193000
		22.9	188402	192483
		22.92	186791	192333
		22.94	184471	187408
		22.96	183681	186383
		22.98	182155	187775
		23	178809	183708
		23.02	177106	181242
		23.04	174525	178700
		23.06	172369	178008
		23.08	170355	173875
		23.1	167198	172675
		23.12	164916	167167
		23.14	160035	167617
		23.16	157337	163267
		23.18	156071	160150
		23.2	153579	156817
		23.22	150413	155242
		23.24	146769	149825
		23.26	143103	148517
		23.28	141935	144158
		23.3	137168	141808
		23.32	134860	139492
		23.34	132266	136000
		23.36	128353	129383
		23.38	125507	127283
		23.4	122762	124933
		23.42	118680	121475
		23.44	116923	117225
		23.46	113791	113650
		23.48	110622	111892
		23.5	108264	107983
		23.52	104645	105258
		23.54	101458	102217
		23.56	100365	100550
		23.58	97796.9	96783.3
		23.6	94959.4	93958.3
		23.62	92840.8	91883.3
		23.64	89843.5	88133.3
		23.66	87762.7	86575
		23.68	85328.8	83733.3
		23.7	82642.7	82683.3
		23.72	81112.7	79475
		23.74	78704.1	78225
		23.76	76169.3	76466.7
		23.78	74946.1	73375
		23.8	73045.9	72091.7
		23.82	71234.4	70216.7
		23.84	69161.7	69066.7
		23.86	68914.1	67733.3
		23.88	66627	66641.7
		23.9	64050.3	64100
		23.92	63327.5	61866.7
		23.94	61982.1	63050
		23.96	60893.6	60250
		23.98	59758.6	59008.3
		24	58425.9	57875
		24.02	56984.2	58258.3
		24.04	56252.8	56575
		24.06	54167.5	56933.3
		24.08	53129.4	54633.3
		24.1	52881.2	54283.3
		24.12	52810	54708.3
		24.14	51174.7	52216.7
		24.16	50132.2	52491.7
		24.18	48740.8	52466.7
		24.2	47437.7	51033.3
		24.22	48106.1	51083.3
		24.24	47366.2	50733.3
		24.26	46819.8	49941.7
		24.28	45932.8	49466.7
		24.3	45621.7	50408.3
		24.32	44301.8	50433.3
		24.34	43604	48875
		24.36	43208.8	48291.7
		24.38	42313.5	48950
		24.4	42271.4	47266.7
		24.42	41657.7	48700
		24.44	41434.9	48866.7
		24.46	41182.7	47708.3
		24.48	39034.7	48141.7
		24.5	39139.8	47966.7
		24.52	39349.9	47691.7
		24.54	38778.2	48833.3
		24.56	37433.1	48241.7
		24.58	38505	46600
		24.6	37933.3	47250
		24.62	37307	47200
		24.64	36676.4	46500
		24.66	37147.3	46933.3
		24.68	35907.2	47241.7
		24.7	35701.2	46316.7
		24.72	35722.2	46458.3
		24.74	35268.3	46608.3
		24.76	35226.2	44716.7
		24.78	35058.1	45316.7
		24.8	33666.7	45725
		24.82	34280.4	44600
		24.84	33834.8	45066.7
		24.86	33519.5	44191.7
		24.88	33301	44900
		24.9	32859.6	42483.3
		24.92	33233.7	43616.7
		24.94	33565.8	42491.7
		24.96	32783.9	42558.3
		24.98	31640.5	42316.7
		25	31190.7	41266.7
		25.02	30896.5	42283.3
		25.04	31409.3	40900
		25.06	31552.3	40775
		25.08	30631.7	40550
		25.1	30568.6	40458.3
		25.12	30316.4	40391.7
		25.14	30249.2	39300
		25.16	29387.4	38975
		25.18	29711.1	39058.3
		25.2	29488.3	38125
		25.22	29387.4	38116.7
		25.24	29122.6	36975
		25.26	29038.5	37858.3
		25.28	28559.3	37000
		25.3	28920.8	36683.3
		25.32	27987.6	36933.3
		25.34	28542.5	37091.7
		25.36	28181	36491.7
		25.38	28214.6	36408.3
		25.4	28000.2	36975
		25.42	27352.9	36666.7
		25.44	27348.7	36225
		25.46	26966.1	35700
		25.48	26562.6	36558.3
		25.5	27151.1	36291.7
		25.52	27020.8	36558.3
		25.54	26844.2	35000
		25.56	25805.9	36116.7
		25.58	26142.2	37033.3
		25.6	25978.3	36641.7
		25.62	25478	36266.7
		25.64	26272.5	35866.7
		25.66	26461.7	35808.3
		25.68	25351.9	34666.7
		25.7	25616.7	35291.7
		25.72	25663	35458.3
		25.74	25583.2	34816.7
		25.76	25028.3	34316.7
		25.78	24961	35158.3
		25.8	25183.8	34208.3
		25.82	24725.6	35125
		25.84	25364.5	34908.3
		25.86	25377.1	35158.3
		25.88	24372.5	34233.3
		25.9	24208.6	34233.3
		25.92	24330.4	34050
		25.94	23788.2	33700
		25.96	23544.4	33633.3
		25.98	24099.3	33366.7
		26	23826	33600
		26.02	23939.5	31625
		26.04	23615.9	32016.7
		26.06	23733.5	33350
		26.08	23842.9	32341.7
		26.1	23515	31483.3
		26.12	23771.4	32525
		26.14	23153.5	32250
		26.16	23157.6	31191.7
		26.18	23241.7	30633.3
		26.2	23351	29291.7
		26.22	22754.1	29941.7
		26.24	22615.4	29091.7
		26.26	22892.8	30083.3
		26.28	22733.1	29150
		26.3	22829.8	28841.7
		26.32	22918	28866.7
		26.34	21791.5	29100
		26.36	22169.8	27383.3
		26.38	21636	28300
		26.4	22195	27408.3
		26.42	22405.2	26958.3
		26.44	22047.9	27575
		26.46	21947	27625
		26.48	22031.1	26691.7
		26.5	21488.8	26425
		26.52	21476.2	26141.7
		26.54	21190.4	26466.7
		26.56	21102.1	26408.3
		26.58	21627.5	26575
		26.6	21715.8	26491.7
		26.62	21013.8	26033.3
		26.64	21673.8	25925
		26.66	21661.2	26458.3
		26.68	21261.8	25850
		26.7	20967.6	26308.3
		26.72	21068.5	26308.3
		26.74	20933.9	27016.7
		26.76	21354.3	26458.3
		26.78	21039	26975
		26.8	20933.9	27116.7
		26.82	20803.7	26183.3
		26.84	20660.7	26825
		26.86	20988.6	26525
		26.88	20433.7	26816.7
		26.9	20526.2	27358.3
		26.92	20757.4	28116.7
		26.94	20303.4	27800
		26.96	20610.3	27783.3
		26.98	20219.3	28466.7
		27	20366.5	28883.3
		27.02	20295	28500
		27.04	20929.8	28558.3
		27.06	20126.9	29466.7
		27.08	20681.7	30083.3
		27.1	20324.4	30750
		27.12	20320.2	30658.3
		27.14	20299.2	31791.7
		27.16	20580.8	31108.3
		27.18	20110.1	31558.3
		27.2	19677.1	31691.7
		27.22	19996.6	32041.7
		27.24	20685.9	32741.7
		27.26	20622.9	32633.3
		27.28	20492.6	33741.7
		27.3	20101.6	32158.3
		27.32	20219.3	34541.7
		27.34	20248.8	33816.7
		27.36	20866.7	34400
		27.38	20278.2	35333.3
		27.4	20496.8	34716.7
		27.42	20374.9	34891.7
		27.44	20669.1	35975
		27.46	20404.3	37075
		27.48	20572.4	36325
		27.5	20635.5	36083.3
		27.52	20496.8	38091.7
		27.54	20614.5	37816.7
		27.56	20316	37908.3
		27.58	20425.3	38700
		27.6	20269.8	38791.7
		27.62	19891.4	38725
		27.64	20946.6	39783.3
		27.66	20660.7	39700
		27.68	20450.6	40566.7
		27.7	20458.9	40833.3
		27.72	19996.6	40633.3
		27.74	19622.4	41375
		27.76	19836.8	41750
		27.78	20152.1	42225
		27.8	19748.5	42383.3
		27.82	20059.6	43075
		27.84	19479.5	42608.3
		27.86	19387	42500
		27.88	19698.1	43566.7
		27.9	19412.2	44008.3
		27.92	19303	43183.3
		27.94	19029.7	43241.7
		27.96	19210.5	44266.7
		27.98	18882.6	42850
		28	19332.4	42800
		28.02	19214.7	43083.3
		28.04	18966.7	42266.7
		28.06	19248.3	42933.3
		28.08	19176.9	42708.3
		28.1	19252.5	43316.7
		28.12	19109.6	43200
		28.14	18844.7	42391.7
		28.16	18567.3	42933.3
		28.18	18769.1	41233.3
		28.2	18865.8	42241.7
		28.22	18949.9	41291.7
		28.24	18596.8	41075
		28.26	18970.8	42216.7
		28.28	19185.2	41325
		28.3	18949.9	41350
		28.32	18722.9	40541.7
		28.34	18378.1	40716.7
		28.36	18147	40866.7
		28.38	18853.2	39300
		28.4	19109.6	40566.7
		28.42	18630.4	39908.3
		28.44	18924.6	39600
		28.46	18676.6	39241.7
		28.48	18521.1	38358.3
		28.5	18634.6	38266.7
		28.52	18764.9	39191.7
		28.54	18281.5	38225
		28.56	18516.9	38500
		28.58	18870	38050
		28.6	18521.1	36225
		28.62	18672.4	37025
		28.64	18466.4	35725
		28.66	18352.9	35383.3
		28.68	18697.6	34725
		28.7	18487.5	34291.7
		28.72	18235.2	34258.3
		28.74	18336.1	33016.7
		28.76	17861.1	32208.3
		28.78	18306.7	32375
		28.8	18390.8	31400
		28.82	18664	31066.7
		28.84	18458	30116.7
		28.86	18693.4	28366.7
		28.88	18516.9	28708.3
		28.9	18861.6	28183.3
		28.92	18701.8	27883.3
		28.94	18374	27858.3
		28.96	18626.2	27250
		28.98	18579.9	27441.7
		29	18827.9	27150
		29.02	18432.8	26325
		29.04	18323.5	26558.3
		29.06	17810.7	27100
		29.08	18121.7	27433.3
		29.1	18062.9	26858.3
		29.12	17945.2	26683.3
		29.14	17865.3	27216.7
		29.16	17566.9	27191.7
		29.18	18189	26733.3
		29.2	17894.7	26633.3
		29.22	18104.9	27283.3
		29.24	18016.7	26708.3
		29.26	17877.9	27241.7
		29.28	18100.7	27325
		29.3	18025	26775
		29.32	17928.4	27458.3
		29.34	17613.1	27483.3
		29.36	17709.8	28083.3
		29.38	17806.5	27966.7
		29.4	17566.9	28708.3
		29.42	18096.5	28541.7
		29.44	17592.1	27675
		29.46	17840.1	28341.7
		29.48	17756	28975
		29.5	17781.2	29850
		29.52	17537.5	29425
		29.54	18004.1	29533.3
		29.56	17810.7	30516.7
		29.58	17369.3	30400
		29.6	17823.3	30158.3
		29.62	17066.6	31558.3
		29.64	17390.3	32283.3
		29.66	17789.7	32850
		29.68	17268.4	33041.7
		29.7	17449.2	33483.3
		29.72	17671.9	34600
		29.74	17381.9	34716.7
		29.76	17289.4	34941.7
		29.78	17297.8	37450
		29.8	17781.2	37300
		29.82	17159.1	37950
		29.84	17133.9	39708.3
		29.86	16885.9	40241.7
		29.88	17470.2	41041.7
		29.9	17217.9	41375
		29.92	17020.4	42983.3
		29.94	17390.3	44741.7
		29.96	16717.8	45158.3
		29.98	17264.2	45758.3
		30	17449.2	46700
		30.02	16906.9	47266.7
		30.04	17503.8	49708.3
		30.06	17138.1	51216.7
		30.08	17075	53233.3
		30.1	17079.2	53616.7
		30.12	17272.6	54008.3
		30.14	17352.5	55691.7
		30.16	16873.3	54591.7
		30.18	17028.8	56933.3
		30.2	17428.1	57625
		30.22	16961.5	59683.3
		30.24	16806	59991.7
		30.26	16944.7	61008.3
		30.28	16986.8	60966.7
		30.3	16764	63200
		30.32	17033	64108.3
		30.34	16948.9	65066.7
		30.36	17154.9	65650
		30.38	16692.5	66200
		30.4	16646.3	66916.7
		30.42	17314.6	67500
		30.44	16810.2	68733.3
		30.46	17213.8	68500
		30.48	17184.4	67283.3
		30.5	17407.1	68166.7
		30.52	17016.2	68358.3
		30.54	17142.3	67991.7
		30.56	17100.3	68975
		30.58	17033	67975
		30.6	17138.1	68750
		30.62	16894.3	66766.7
		30.64	17175.9	67175
		30.66	17159.1	65525
		30.68	17054	65183.3
		30.7	17520.6	65166.7
		30.72	17419.7	62666.7
		30.74	17037.2	61875
		30.76	16419.3	60600
		30.78	16961.5	60808.3
		30.8	17007.8	60233.3
		30.82	16965.7	58983.3
		30.84	16894.3	58958.3
		30.86	17243.2	57583.3
		30.88	17150.7	55300
		30.9	16772.4	55875
		30.92	17201.1	53491.7
		30.94	17083.5	53325
		30.96	16852.2	51408.3
		30.98	16919.5	50508.3
		31	17260	48158.3
		31.02	16835.4	46875
		31.04	16726.1	45616.7
		31.06	17121.3	45166.7
		31.08	16755.6	43316.7
		31.1	16885.9	42391.7
		31.12	16877.5	42716.7
		31.14	16747.2	41041.7
		31.16	16507.6	40450
		31.18	17264.2	39908.3
		31.2	16927.9	38008.3
		31.22	17091.8	37683.3
		31.24	16696.7	36008.3
		31.26	16848	35975
		31.28	16797.6	36750
		31.3	16646.3	35333.3
		31.32	16511.7	34175
		31.34	16700.9	34608.3
		31.36	16511.7	33258.3
		31.38	16633.7	33433.3
		31.4	16751.3	32816.7
		31.42	16612.6	32208.3
		31.44	16389.9	32225
		31.46	16272.1	32075
		31.48	16621.1	30933.3
		31.5	16621.1	31541.7
		31.52	16457.1	31658.3
		31.54	16246.9	30716.7
		31.56	16633.7	30475
		31.58	16116.6	29491.7
		31.6	16532.8	29616.7
		31.62	16381.4	29633.3
		31.64	16709.3	29250
		31.66	16238.5	28783.3
		31.68	15889.6	29100
		31.7	16091.4	29750
		31.72	16112.4	29458.3
		31.74	16692.5	27858.3
		31.76	16049.4	28566.7
		31.78	16015.7	28583.3
		31.8	16108.2	28325
		31.82	16137.7	27925
		31.84	15629	28050
		31.86	15805.5	27941.7
		31.88	15645.8	27816.7
		31.9	16263.8	27933.3
		31.92	15721.5	28025
		31.94	16246.9	28233.3
		31.96	16410.9	27166.7
		31.98	15742.5	26766.7
		32	15982.1	27775
		32.02	16293.2	27191.7
		32.04	15603.8	26716.7
		32.06	16192.3	27550
		32.08	16053.6	26958.3
		32.1	16297.4	27466.7
		32.12	15940.1	26941.7
		32.14	16074.6	27100
		32.16	16335.2	26750
		32.18	16385.6	27483.3
		32.2	15872.8	27008.3
		32.22	15729.9	27108.3
		32.24	15994.7	27250
		32.26	16284.7	27033.3
		32.28	16486.5	26950
		32.3	15872.8	26716.7
		32.32	16541.2	27141.7
		32.34	16263.8	27225
		32.36	16961.5	26916.7
		32.38	16646.3	28016.7
		32.4	16486.5	27366.7
		32.42	17033	27675
		32.44	16541.2	26941.7
		32.46	16789.2	27975
		32.48	16503.4	27925
		32.5	16566.4	28175
		32.52	16806	28050
		32.54	17150.7	27583.3
		32.56	17356.7	28008.3
		32.58	17083.5	28083.3
		32.6	16999.4	28658.3
		32.62	17066.6	29550
		32.64	17310.5	29958.3
		32.66	17251.6	29241.7
		32.68	17054	29841.7
		32.7	17541.6	30550
		32.72	17831.7	31258.3
		32.74	18147	31000
		32.76	18542.1	30841.7
		32.78	18050.3	31000
		32.8	17680.4	32175
		32.82	18323.5	31350
		32.84	18369.8	32091.7
		32.86	18264.6	32333.3
		32.88	18537.9	33533.3
		32.9	18579.9	32983.3
		32.92	18785.9	33500
		32.94	19223.1	34800
		32.96	19273.5	35191.7
		32.98	19210.5	35783.3
		33	19576.2	35850
		33.02	19731.7	36008.3
		33.04	19685.5	35933.3
		33.06	19828.4	37325
		33.08	19988.1	37616.7
		33.1	20168.9	37833.3
		33.12	20757.4	37900
		33.14	20816.3	38308.3
		33.16	21240.8	39458.3
		33.18	21320.7	39150
		33.2	21211.4	39458.3
		33.22	21375.3	38508.3
		33.24	21715.8	39516.7
		33.26	21829.3	39341.7
		33.28	22165.6	40433.3
		33.3	21833.5	40166.7
		33.32	22350.5	39941.7
		33.34	22842.4	40141.7
		33.36	22918	41591.7
		33.38	22892.8	41066.7
		33.4	23140.8	40316.7
		33.42	23418.3	41275
		33.44	23367.8	41091.7
		33.46	23754.6	41350
		33.48	23704.1	41350
		33.5	24095.1	40633.3
		33.52	23746.2	42441.7
		33.54	23636.8	42391.7
		33.56	24763.4	41283.3
		33.58	24612.1	41533.3
		33.6	25108.1	42375
		33.62	25099.7	41558.3
		33.64	25175.4	42150
		33.66	24696.2	41900
		33.68	25478	41316.7
		33.7	25911	41400
		33.72	25692.4	42816.7
		33.74	25431.8	42300
		33.76	25175.4	42158.3
		33.78	25562.1	42550
		33.8	26129.6	41450
		33.82	25431.8	41333.3
		33.84	25726.1	41600
		33.86	26045.5	41700
		33.88	26142.2	41241.7
		33.9	26011.9	41825
		33.92	26142.2	41783.3
		33.94	26638.2	41558.3
		33.96	26289.4	41250
		33.98	26154.8	40400
		34	26142.2	41633.3
		34.02	26217.9	41533.3
		34.04	26587.8	41400
		34.06	26053.9	41291.7
		34.08	26688.7	40666.7
		34.1	26566.8	40433.3
		34.12	26154.8	40900
		34.14	26398.6	41683.3
		34.16	26365	41350
		34.18	26121.2	40766.7
		34.2	25713.4	40441.7
		34.22	25890	41725
		34.24	26112.8	42066.7
		34.26	26016.1	41941.7
		34.28	26512.1	41808.3
		34.3	26272.5	41808.3
		34.32	26100.2	40583.3
		34.34	26335.6	41650
		34.36	25528.5	42283.3
		34.38	25906.8	40783.3
		34.4	25999.3	40766.7
		34.42	25562.1	41841.7
		34.44	25520.1	41725
		34.46	25679.8	41183.3
		34.48	25709.3	41358.3
		34.5	25406.6	41158.3
		34.52	25255.3	41133.3
		34.54	24876.9	40575
		34.56	25457	41166.7
		34.58	25015.7	39633.3
		34.6	25410.8	40250
		34.62	24805.5	39208.3
		34.64	24481.8	39691.7
		34.66	25234.2	38475
		34.68	24460.8	39025
		34.7	24364.1	37750
		34.72	24250.6	38941.7
		34.74	24448.2	37708.3
		34.76	24162.3	38733.3
		34.78	24347.3	36758.3
		34.8	23931.1	37591.7
		34.82	23405.7	36425
		34.84	23973.2	36375
		34.86	23035.8	36083.3
		34.88	23220.7	36091.7
		34.9	23330	34983.3
		34.92	23128.2	34766.7
		34.94	22968.5	35308.3
		34.96	23065.2	35158.3
		34.98	23351	34350
		35	23094.6	34791.7
		35.02	22489.3	33516.7
		35.04	22459.9	33333.3
		35.06	21909.2	33491.7
		35.08	21379.5	33416.7
		35.1	22018.5	32358.3
		35.12	22064.7	33058.3
		35.14	22102.6	32591.7
		35.16	21955.4	32766.7
		35.18	21795.7	32141.7
		35.2	21669.6	32791.7
		35.22	21387.9	32516.7
		35.24	21165.1	32566.7
		35.26	21160.9	32141.7
		35.28	20942.4	32808.3
		35.3	20677.5	32775
		35.32	20938.1	32358.3
		35.34	21076.9	32683.3
		35.36	20475.8	32608.3
		35.38	20387.5	32241.7
		35.4	21282.9	33250
		35.42	20538.8	31733.3
		35.44	19870.5	32175
		35.46	20803.7	31433.3
		35.48	20328.6	31441.7
		35.5	20047	31800
		35.52	20160.5	32466.7
		35.54	19908.3	31675
		35.56	19979.7	31650
		35.58	19504.7	31791.7
		35.6	19580.4	30583.3
		35.62	19727.5	31675
		35.64	19841	31900
		35.66	19370.2	30866.7
		35.68	19353.4	30458.3
		35.7	19731.7	30525
		35.72	19563.6	30975
		35.74	19071.7	30975
		35.76	18811.1	30133.3
		35.78	19202.1	30216.7
		35.8	18945.6	30033.3
		35.82	19134.8	29900
		35.84	19214.7	29625
		35.86	19160	29283.3
		35.88	19214.7	28658.3
		35.9	19189.5	28341.7
		35.92	18924.6	28600
		35.94	18785.9	28275
		35.96	18899.4	29058.3
		35.98	18626.2	28608.3
		36	19050.8	28341.7
		36.02	18958.2	27175
		36.04	19042.3	27008.3
		36.06	18331.9	27250
		36.08	18718.6	26191.7
		36.1	18189	27083.3
		36.12	18605.1	26525
		36.14	19227.3	25533.3
		36.16	18323.5	26150
		36.18	18399.2	26400
		36.2	18424.4	26333.3
		36.22	18731.2	26083.3
		36.24	18260.5	25375
		36.26	18634.6	25533.3
		36.28	18159.6	24808.3
		36.3	18651.4	24600
		36.32	18525.3	25525
		36.34	18155.4	24525
		36.36	18168	24108.3
		36.38	18315.1	24808.3
		36.4	18605.1	24091.7
		36.42	18664	25066.7
		36.44	17999.8	23875
		36.46	18092.3	24658.3
		36.48	18600.9	23658.3
		36.5	18382.4	24216.7
		36.52	18020.9	23725
		36.54	18214.2	24125
		36.56	18121.7	23850
		36.58	17852.7	23591.7
		36.6	18252	23033.3
		36.62	18121.7	23775
		36.64	17806.5	23983.3
		36.66	18176.4	24050
		36.68	18125.9	23675
		36.7	17663.6	24283.3
		36.72	18033.5	22791.7
		36.74	18483.3	22950
		36.76	18352.9	23850
		36.78	18138.5	23091.7
		36.8	18205.8	23091.7
		36.82	18495.9	23141.7
		36.84	18903.6	23258.3
		36.86	18411.8	22933.3
		36.88	18062.9	22975
		36.9	17789.7	23425
		36.92	17865.3	23258.3
		36.94	17856.9	22516.7
		36.96	18378.1	22850
		36.98	18315.1	22941.7
		37	17693	23166.7
		37.02	17835.9	22966.7
		37.04	17819.1	23091.7
		37.06	18159.6	22866.7
		37.08	18096.5	23300
		37.1	17827.5	23266.7
		37.12	17898.9	23050
		37.14	17583.7	22325
		37.16	17646.7	22391.7
		37.18	17558.4	22700
		37.2	17697.2	23108.3
		37.22	17558.4	22508.3
		37.24	17415.5	23133.3
		37.26	17180.1	22741.7
		37.28	17613.1	23633.3
		37.3	17566.9	23291.7
		37.32	17461.8	22783.3
		37.34	17676.2	22750
		37.36	17709.8	23575
		37.38	17823.3	22875
		37.4	17407.1	22425
		37.42	17230.6	22916.7
		37.44	17142.3	23808.3
		37.46	17898.9	23816.7
		37.48	17415.5	23333.3
		37.5	17663.6	23158.3
		37.52	17877.9	23483.3
		37.54	17394.5	22533.3
		37.56	17327.3	22983.3
		37.58	17133.9	23175
		37.6	17562.7	23433.3
		37.62	17579.5	22816.7
		37.64	17289.4	23266.7
		37.66	17398.7	23708.3
		37.68	17680.4	23516.7
		37.7	17739.2	22591.7
		37.72	17100.3	23308.3
		37.74	17457.6	23100
		37.76	17188.5	23341.7
		37.78	17482.8	23150
		37.8	17310.5	23475
		37.82	17129.7	23708.3
		37.84	17852.7	23625
		37.86	17117.1	23700
		37.88	17398.7	23275
		37.9	17096.1	23666.7
		37.92	17226.4	23575
		37.94	17457.6	23766.7
		37.96	17129.7	23125
		37.98	17360.9	23016.7
		38	17007.8	23841.7
		38.02	16995.2	23125
		38.04	17318.8	22858.3
		38.06	17369.3	24508.3
		38.08	16860.7	23791.7
		38.1	17726.6	24466.7
		38.12	16961.5	24566.7
		38.14	16932.1	23750
		38.16	17247.4	24283.3
		38.18	17024.6	24225
		38.2	16894.3	24525
		38.22	16957.4	24608.3
		38.24	16738.7	23841.7
		38.26	17297.8	23683.3
		38.28	16940.5	24175
		38.3	17671.9	24258.3
		38.32	17276.8	24500
		38.34	17171.7	23966.7
		38.36	17121.3	23733.3
		38.38	17213.8	23883.3
		38.4	17062.4	24366.7
		38.42	17129.7	24700
		38.44	17306.2	24500
		38.46	16852.2	24241.7
		38.48	17449.2	24808.3
		38.5	17125.5	24941.7
		38.52	17180.1	25366.7
		38.54	16709.3	24716.7
		38.56	17285.2	25216.7
		38.58	17197	25316.7
		38.6	17049.8	25033.3
		38.62	16991	24958.3
		38.64	16482.3	24991.7
		38.66	16646.3	24591.7
		38.68	17390.3	25791.7
		38.7	17226.4	25191.7
		38.72	17121.3	26116.7
		38.74	16625.2	24850
		38.76	16747.2	25716.7
		38.78	16948.9	25533.3
		38.8	16831.2	25800
		38.82	16881.7	25550
		38.84	16806	26000
		38.86	16625.2	26225
		38.88	16885.9	26266.7
		38.9	16768.2	25500
		38.92	16633.7	25416.7
		38.94	16839.6	26308.3
		38.96	16843.9	26350
		38.98	16713.5	26116.7
		39	17197	26458.3
		39.02	16793.4	26575
		39.04	16713.5	25650
		39.06	16465.5	25775
		39.08	16675.7	26450
		39.1	16524.4	26250
		39.12	16978.3	27141.7
		39.14	16616.9	25483.3
		39.16	16877.5	26283.3
		39.18	16196.5	25566.7
		39.2	16827	25950
		39.22	16633.7	25275
		39.24	16427.7	25100
		39.26	16272.1	26258.3
		39.28	16440.3	25391.7
		39.3	16419.3	25216.7
		39.32	16503.4	25183.3
		39.34	15818.1	25125
		39.36	16520.2	24925
		39.38	16083	24816.7
		39.4	16637.8	24625
		39.42	16146	24991.7
		39.44	15809.8	24250
		39.46	16612.6	24783.3
		39.48	16045.1	23950
		39.5	16070.4	24558.3
		39.52	16011.5	24225
		39.54	16095.6	23966.7
		39.56	16112.4	23775
		39.58	16057.8	23058.3
		39.6	16305.8	22791.7
		39.62	16150.3	23333.3
		39.64	15595.4	22075
		39.66	15662.6	22883.3
		39.68	15599.6	22483.3
		39.7	15826.6	23050
		39.72	15927.5	21700
		39.74	16125	21350
		39.76	15351.5	22541.7
		39.78	15549.1	22000
		39.8	15776.1	22491.7
		39.82	15511.3	21691.7
		39.84	15666.8	21458.3
		39.86	15490.3	21541.7
		39.88	15372.6	21583.3
		39.9	15267.5	21891.7
		39.92	15666.8	21975
		39.94	15360	21075
		39.96	15318	22016.7
		39.98	15301.1	21150
		40	15368.4	21658.3
		40.02	15233.9	20575
		40.04	15280.1	21225
		40.06	15128.8	21550
		40.08	14859.7	21375
		40.1	15048.9	21033.3
		40.12	15267.5	20858.3
		40.14	15271.7	20691.7
		40.16	15078.3	20841.7
		40.18	14901.8	22308.3
		40.2	15292.7	21600
		40.22	14658	21041.7
		40.24	15179.2	21225
		40.26	15128.8	20950
		40.28	15057.3	21466.7
		40.3	15309.5	20800
		40.32	15179.2	20908.3
		40.34	14973.2	21125
		40.36	15027.9	20508.3
		40.38	15091	21325
		40.4	15275.9	21550
		40.42	15154	20700
		40.44	15145.6	21100
		40.46	15212.8	21333.3
		40.48	15154	19916.7
		40.5	15372.6	20883.3
		40.52	14864	21708.3
		40.54	14893.4	21091.7
		40.56	15069.9	21058.3
		40.58	15200.2	20808.3
		40.6	14645.3	20983.3
		40.62	15246.5	20716.7
		40.64	14851.4	20100
		40.66	15069.9	21133.3
		40.68	14872.3	20233.3
		40.7	14620.1	19975
		40.72	15158.2	20516.7
		40.74	14573.9	20633.3
		40.76	15154	20150
		40.78	14733.6	20425
		40.8	15288.5	20350
		40.82	14754.7	19666.7
		40.84	14599.1	21283.3
		40.86	14893.4	20441.7
		40.88	15053.1	20583.3
		40.9	15263.3	20558.3
		40.92	15091	20408.3
		40.94	15687.9	20291.7
		40.96	15137.2	21075
		40.98	15145.6	20591.7
		41	14632.7	20825
		41.02	15233.9	20141.7
		41.04	14872.3	20541.7
		41.06	14918.6	20583.3
		41.08	15162.4	19808.3
		41.1	15318	20825
		41.12	15498.7	20391.7
		41.14	15074.1	20341.7
		41.16	15107.8	20716.7
		41.18	15074.1	19941.7
		41.2	15233.9	20966.7
		41.22	14943.8	20775
		41.24	15221.3	20383.3
		41.26	14851.4	20508.3
		41.28	15507.1	21141.7
		41.3	15582.8	21675
		41.32	15183.4	20433.3
		41.34	15204.5	20841.7
		41.36	15410.4	21275
		41.38	15259.1	21000
		41.4	15713.1	20633.3
		41.42	15402	19958.3
		41.44	15763.5	20983.3
		41.46	15006.9	20850
		41.48	15170.8	20650
		41.5	15343.2	21200
		41.52	15444.1	20258.3
		41.54	15267.5	20533.3
		41.56	15288.5	20983.3
		41.58	15641.6	21250
		41.6	15389.4	21308.3
		41.62	15494.5	21258.3
		41.64	15439.8	21775
		41.66	15532.3	21950
		41.68	15587	21116.7
		41.7	15486.1	20858.3
		41.72	15170.8	21550
		41.74	15448.2	21716.7
		41.76	15608	21691.7
		41.78	15536.5	22291.7
		41.8	15587	21300
		41.82	15292.7	22083.3
		41.84	15183.4	22266.7
		41.86	15498.7	21591.7
		41.88	15200.2	22533.3
		41.9	15385.2	22550
		41.92	15355.8	22016.7
		41.94	15355.8	21858.3
		41.96	15233.9	21566.7
		41.98	15137.2	21908.3
		42	15717.3	21983.3
		42.02	15158.2	22191.7
		42.04	14910.2	22616.7
		42.06	15318	22566.7
		42.08	15393.6	21758.3
		42.1	15179.2	22925
		42.12	15490.3	22216.7
		42.14	15465	22725
		42.16	15271.7	21958.3
		42.18	15313.7	22883.3
		42.2	15162.4	22383.3
		42.22	14914.4	22933.3
		42.24	15406.2	22016.7
		42.26	14872.3	22666.7
		42.28	15313.7	22916.7
		42.3	15124.6	22658.3
		42.32	14544.5	22933.3
		42.34	14737.9	23250
		42.36	15015.3	22691.7
		42.38	14800.9	22325
		42.4	15027.9	23041.7
		42.42	14729.4	23033.3
		42.44	15162.4	22658.3
		42.46	15095.1	22558.3
		42.48	14691.6	23625
		42.5	14721	23866.7
		42.52	14468.8	23783.3
		42.54	14632.7	23250
		42.56	14683.2	23158.3
		42.58	14767.3	22925
		42.6	14204	24058.3
		42.62	14603.3	23216.7
		42.64	14565.5	23516.7
		42.66	14552.9	23250
		42.68	14140.9	22966.7
		42.7	14170.4	23575
		42.72	14758.8	23908.3
		42.74	14658	23516.7
		42.76	14935.4	23008.3
		42.78	14615.9	23508.3
		42.8	14397.4	24358.3
		42.82	14250.2	23916.7
		42.84	14502.4	23608.3
		42.86	14637	24433.3
		42.88	14721	24875
		42.9	14607.5	24475
		42.92	14283.9	24525
		42.94	14628.5	24166.7
		42.96	14208.2	24441.7
		42.98	14414.2	25125
		43	14111.5	24758.3
		43.02	13993.8	25566.7
		43.04	14128.3	25183.3
		43.06	13989.6	25233.3
		43.08	14061.1	25458.3
		43.1	14254.4	25750
		43.12	13649.1	25775
		43.14	14632.7	25775
		43.16	14136.7	24833.3
		43.18	13771	24858.3
		43.2	14124.1	25941.7
		43.22	14237.6	25950
		43.24	13754.2	25375
		43.26	13918.2	24533.3
		43.28	14040	25383.3
		43.3	14372.1	24750
		43.32	13977	24633.3
		43.34	13602.9	25400
		43.36	14313.3	24216.7
		43.38	13934.9	24925
		43.4	14183	24641.7
		43.42	13985.4	24533.3
		43.44	14435.2	23775
		43.46	14128.3	24333.3
		43.48	14010.6	23675
		43.5	13968.6	24050
		43.52	14098.9	23300
		43.54	14195.6	22416.7
		43.56	13947.6	23050
		43.58	14426.8	22950
		43.6	14065.2	22658.3
		43.62	14111.5	21875
		43.64	13834.1	22241.7
		43.66	14090.5	21816.7
		43.68	13817.3	22058.3
		43.7	14241.8	21666.7
		43.72	14288.1	21875
		43.74	14208.2	21741.7
		43.76	14338.5	21458.3
		43.78	14052.6	21750
		43.8	14031.6	21116.7
		43.82	14111.5	20850
		43.84	14447.8	20816.7
		43.86	14178.7	21566.7
		43.88	14443.6	20625
		43.9	14859.7	20141.7
		43.92	14023.2	20275
[truncated: 1,054 more rows]

## Sheet: Supplementary Figure 1b
Supplementary Figure 1b
	Data 1
		mCHA-C				cotton
		Relative Pressure (P/Po)	Adsorption	Relative Pressure (P/Po)	Desorption	Relative Pressure (P/Po)	Adsorption	Relative Pressure (P/Po)	Desorption
		0.00892	33.9386	0.9935	46.0758	0.06605	0.24442	0.99485	0.30392
		0.06203	36.0628	0.9416	45.0023	0.08496	0.27172	0.9425	-0.02927
		0.08546	36.4496	0.9067	44.2688	0.12012	0.30895	0.90721	-0.11204
		0.12043	36.8465	0.87226	43.8839	0.15491	0.32519	0.87232	-0.13218
		0.1551	37.1299	0.83706	43.3593	0.18982	0.34047	0.83706	-0.13008
		0.19008	37.3507	0.82048	42.9486	0.22534	0.34707	0.80233	-0.10498
		0.22503	37.5546	0.78553	42.2313	0.25975	0.33869	0.76711	-0.04839
		0.2597	37.715	0.75066	41.5864	0.29476	0.31412	0.73231	-0.01938
		0.29484	37.8272	0.71574	41.1074	0.34921	0.28314	0.69728	0.04297
		0.32959	37.9365	0.681	40.6758	0.38402	0.25507	0.66217	0.08246
		0.36537	38.0132	0.64463	40.3453	0.41973	0.21764	0.62718	0.12516
		0.40046	38.113	0.61069	40.103	0.45478	0.20005	0.59192	0.15811
		0.43528	38.2036	0.57478	39.8563	0.48976	0.1614	0.55603	0.20643
		0.46945	38.2779	0.53972	39.6486	0.52462	0.12491	0.52102	0.24218
		0.50458	38.3692	0.50474	39.4249	0.55992	0.07024	0.48687	0.28262
		0.53961	38.4627	0.47004	38.8538	0.59436	0.02946	0.45099	0.3162
		0.57447	38.5827	0.43441	38.4847	0.62896	-0.00959	0.41596	0.33174
		0.6103	38.7105	0.39979	38.3652	0.66459	-0.06527	0.38063	0.35662
		0.64488	38.8235	0.34581	38.2327	0.6991	-0.08034	0.34569	0.37775
		0.67929	39.0063	0.31078	38.098	0.73428	-0.12042	0.31073	0.38664
		0.7147	39.221	0.29474	38.0407	0.76951	-0.16619	0.27574	0.38329
		0.74973	39.4882	0.25999	37.9236	0.8045	-0.19687	0.2599	0.37838
		0.78478	39.8079	0.22503	37.7679	0.8395	-0.21803	0.22498	0.36136
		0.81946	40.2322	0.19001	37.5776	0.87409	-0.21919	0.19	0.34694
		0.85477	40.836	0.15507	37.3308	0.90901	-0.19566	0.15504	0.31544
		0.88958	41.7021	0.12006	37.0232	0.92515	-0.18382	0.12006	0.26163
		0.92426	42.885	0.08511	36.6187	0.9604	-0.08774	0.08067	0.12526
		0.95951	44.3143	0.05016	35.9496	0.99485	0.30392	0.05002	0.02597
		0.9935	46.0758
	Data 2
		mCHA
		Pore Diameter (nm)	dV/dlog(D) (cm3/g)
		55.7357	0.0173
		31.9248	0.04242
		21.3471	0.06113
		15.9564	0.06321
		12.6987	0.05584
		10.5479	0.04835
		9.01206	0.04178
		7.85379	0.04029
		6.945	0.03522
		6.22271	0.03424
		5.1238	0.02483
		4.69016	0.02664
		4.31753	0.01873
		3.98891	0.02003
		3.7008	0.01489
		3.44202	0.02434
		3.20408	0.03071
		2.78039	0.04031
		2.59214	0.0415
		2.41473	0.07496
		2.24494	0.10144
		2.07902	0.10578
		1.91472	0.13819
		1.74511	0.18554

## Sheet: Supplementary Figure 2b
Supplementary Figure 2b
			Size (nm)
		1	76.35
		2	70.67
		3	173.08
		4	121.1
		5	85.26
		6	133.1
		7	146.82
		8	136.02
		9	118.27
		10	134.02
		11	124.68
		12	108.27
		13	104.63
		14	177.73
		15	96.03
		16	94.93
		17	124.79
		18	147.57
		19	131.35
		20	127.27
		21	128.68
		22	97.48
		23	164.59
		24	106.52
		25	109.43
		26	125.82
		27	124.65
		28	171.07
		29	115.94
		30	115.14
		31	142.56
		32	81.69
		33	108.12
		34	131.12
		35	95.89
		36	85.26
		37	71.61
		38	89.66
		39	114.89
		40	102.58
		41	130.49
		42	111.4
		43	130.35
		44	142.4
		45	142.6
		46	162.7
		47	116.09
		48	97.03
		49	128.89
		50	117.49
		51	163.46
		52	158.12
		53	111.57
		54	149.28
		55	180.32
		56	151.79
		57	173.81
		58	189.52
		59	158.02
		60	145.65
		61	184.33
		62	157.63
		63	162.84
		64	165.49
		65	159.51
		66	139.81
		67	168.84
		68	186.11
		69	157.93
		70	170.22
		71	202.93
		72	219.28
		73	173.26
		74	158.01
		75	191.23
		76	153.7
		77	200.99
		78	151.74
		79	191.59
		80	130.17
		81	160.9
		82	138.65
		83	139.16
		84	203.85
		85	146.32
		86	190.2
		87	199.68
		88	167.52
		89	207.85
		90	198.59
		91	202.65
		92	203.08
		93	152.24
		94	203.85
		95	169.2
		96	157.53
		97	143.07
		98	185.62
		99	157.33
		100	170.63
		101	177.46
		102	185.21
		103	220.43
		104	240.35
		105	158.33
		106	239.96
		107	181.98
		108	143.49

## Sheet: Supplementary Figure 6
Supplementary Figure 6
			Intensity (a.u.)
		2θ (degree)	8h	10h	12h	24h
		4	11665	9839.91	10617.3	12975
		4.02	11698.6	10073.5	10515.6	13283.3
		4.04	11967.7	9692.37	10953.4	13341.7
		4.06	11719.6	9663.7	10931.3	13166.7
		4.08	11475.8	9835.83	11285.1	13141.7
		4.1	11761.7	9987.45	10546.6	12900
		4.12	11812.1	9876.8	10524.4	13083.3
		4.14	11349.7	9811.24	10670.4	13725
		4.16	11988.7	9766.14	10497.9	12841.7
		4.18	11686	9852.21	10838.4	13366.7
		4.2	12005.5	9876.8	11178.9	13266.7
		4.22	12144.2	9577.64	11099.3	13500
		4.24	11862.6	9831.75	11108.1	13358.3
		4.26	11976.1	10200.6	11223.1	13383.3
		4.28	12009.7	10397.3	11227.5	13433.3
		4.3	12379.6	10331.7	11271.8	14008.3
		4.32	12266.1	10176	11187.7	13400
		4.34	12304	10110.4	11232	13750
		4.36	12396.4	10221.1	11492.9	13800
		4.38	12644.5	10352.2	11077.2	13850
		4.4	12409	10233.3	11652.1	13816.7
		4.42	12354.4	10659.6	11554.8	14233.3
		4.44	12072.7	10745.6	11572.5	13625
		4.46	12152.6	10376.8	11753.8	14191.7
		4.48	12177.9	10684.2	11254.1	13583.3
		4.5	12837.8	10323.5	11683.1	14141.7
		4.52	12194.7	10725.1	11851.1	13683.3
		4.54	12526.7	10803	11643.3	13950
		4.56	12077	10872.7	11612.3	14300
		4.58	12787.4	10803	11612.3	14025
		4.6	12543.6	11180	11630	14408.3
		4.62	12673.9	10749.7	12125.2	13433.3
		4.64	12783.2	11212.8	12023.5	14141.7
		4.66	13123.7	10766.2	12235.8	14058.3
		4.68	12476.3	10811.2	11988.2	14108.3
		4.7	13052.2	11135	11727.3	14191.7
		4.72	12543.6	11085.8	11435.4	13766.7
		4.74	12522.5	10786.6	11988.2	13975
		4.76	12888.3	11053	11824.5	14641.7
		4.78	13010.2	11327.6	12125.2	14625
		4.8	12938.7	11139.1	12227	14325
		4.82	13182.5	11327.6	11988.2	14325
		4.84	12690.7	11450.5	12196	14366.7
		4.86	13275	11200.6	12244.6	14816.7
		4.88	12652.8	11512	11753.8	14483.3
		4.9	13043.8	11594	12465.8	14225
		4.92	13296	11270.2	12558.6	15050
		4.94	13127.9	11065.3	12364	14866.7
		4.96	12787.4	11495.6	12461.3	14858.3
		4.98	13342.2	11635	12337.5	15375
		5	13308.6	11651.4	12372.9	14875
		5.02	13375.9	11393.2	12563	14966.7
		5.04	12921.9	11491.5	12518.8	15025
		5.06	13371.6	11934.2	12510	15141.7
		5.08	13245.5	11237.4	12726.6	14633.3
		5.1	13956	12040.7	12633.8	15058.3
		5.12	13396.9	11835.8	12527.6	15125
		5.14	13426.3	11835.8	12748.7	15033.3
		5.16	13956	11844	13014.1	15233.3
		5.18	13682.7	11733.3	12629.3	14450
		5.2	13544	11762	12324.2	15650
		5.22	13695.3	11999.7	13319.2	14583.3
		5.24	13750	11925.9	13067.1	15191.7
		5.26	13977	11782.5	12616.1	14816.7
		5.28	13838.2	11626.8	12837.2	16200
		5.3	13964.4	12196.4	13412.1	14925
		5.32	14061.1	12421.8	12885.8	15508.3
		5.34	13779.4	12204.6	13213.1	15916.7
		5.36	13909.7	12139	12894.7	14966.7
		5.38	14082.1	12360.3	13354.6	15458.3
		5.4	14149.3	12598.1	13606.6	15425
		5.42	14056.9	12479.2	13973.6	15025
		5.44	14225	12102.2	12907.9	15308.3
		5.46	14119.9	12384.9	13743.7	15941.7
		5.48	14048.4	11925.9	13120.2	15208.3
		5.5	13905.5	12368.6	13588.9	15883.3
		5.52	14330.1	12225.1	13199.8	15358.3
		5.54	14258.6	12241.5	13199.8	15550
		5.56	14405.7	12278.4	13522.6	15800
		5.58	14267	12069.4	13133.5	15683.3
		5.6	14275.4	12446.4	13818.9	15966.7
		5.62	14073.7	12704.6	13757	15733.3
		5.64	14153.5	12577.6	13624.3	16025
		5.66	14510.9	12708.7	13646.4	15575
		5.68	14452	12450.5	13951.6	16266.7
		5.7	14582.3	12716.9	13611	15775
		5.72	14594.9	13249.7	13615.4	15583.3
		5.74	14481.4	12868.6	13792.4	16441.7
		5.76	14317.5	12749.7	13969.2	15825
		5.78	14477.2	12893.2	13872	16391.7
		5.8	14834.5	13007.9	13986.9	15425
		5.82	14645.3	12630.8	14040	15933.3
		5.84	14998.4	12917.7	13836.6	15600
		5.86	14771.4	12188.2	14044.4	15308.3
		5.88	14662.2	12495.6	13836.6	16466.7
		5.9	14615.9	13114.5	13933.8	15600
		5.92	15208.6	13245.6	14296.5	16258.3
		5.94	14813.5	12770.2	14247.8	16316.7
		5.96	14842.9	12987.4	14420.3	16008.3
		5.98	15175	13503.8	14398.1	16475
		6	14813.5	13479.2	13920.6	16608.3
		6.02	14897.6	13007.9	14221.3	15941.7
		6.04	14998.4	13315.3	14446.8	15866.7
		6.06	15490.3	12921.8	14327.4	16483.3
		6.08	14931.2	13360.4	14349.5	16016.7
		6.1	15170.8	13741.5	14124	16225
		6.12	14964.8	13290.7	14075.4	16208.3
		6.14	14296.5	13425.9	14800.6	16408.3
		6.16	14712.6	13471	14570.6	15866.7
		6.18	15212.8	13569.4	14124	16525
		6.2	15137.2	13126.8	14473.3	16225
		6.22	15221.3	13610.3	14619.3	16400
		6.24	15078.3	13262	14424.7	15966.7
		6.26	14876.6	13110.3	14756.3	16391.7
		6.28	14683.2	13085.7	14835.9	16375
		6.3	14695.8	13495.6	14274.3	16358.3
		6.32	14599.1	13257.9	14446.8	16725
		6.34	14830.3	12987.4	14323	17000
		6.36	15158.2	13257.9	14791.7	16383.3
		6.38	14758.8	12844	14628.1	16433.3
		6.4	15225.4	13249.7	14380.5	17016.7
		6.42	14544.5	13397.2	14575.1	15841.7
		6.44	14784.1	12856.3	14557.3	16366.7
		6.46	15065.7	12983.3	13787.9	16541.7
		6.48	15107.8	12979.2	13774.6	16341.7
		6.5	14641.2	13512	14252.2	16250
		6.52	14603.3	13249.7	14057.7	16275
		6.54	14893.4	13380.8	14468.9	17325
		6.56	14960.6	13053	14256.7	16625
		6.58	14847.1	13192.3	14208	16133.3
		6.6	15116.2	13298.9	14340.7	15908.3
		6.62	14826.1	13315.3	14194.8	16400
		6.64	14897.6	13274.3	14040	16183.3
		6.66	14817.7	13343.9	14437.9	16525
		6.68	15065.7	13675.9	14566.2	16525
		6.7	15242.3	13421.8	14597.1	16583.3
		6.72	14985.8	13081.7	14212.4	16241.7
		6.74	15015.3	13552.9	14004.6	16625
		6.76	14754.7	13216.9	14194.8	16066.7
		6.78	14666.4	13790.7	14168.2	16841.7
		6.8	14977.5	13434.1	14066.5	16416.7
		6.82	14498.2	13262	14278.8	16550
		6.84	14418.3	13134.9	14022.3	16150
		6.86	14746.2	13786.5	14155	16183.3
		6.88	14708.4	12815.3	14026.7	16550
		6.9	14771.4	12721	14252.2	17325
		6.92	15095.1	13069.4	14199.2	16391.7
		6.94	14805.1	13114.5	13889.6	16525
		6.96	14548.7	13192.3	13770.2	16141.7
		6.98	14679	13479.2	14252.2	16525
		7	14611.7	13323.5	14323	16950
		7.02	14796.7	13016.1	14371.6	16533.3
		7.04	14679	13225.1	14225.7	16933.3
		7.06	14540.3	12831.7	14446.8	16433.3
		7.08	14603.3	13106.2	14017.9	15875
		7.1	14275.4	13581.7	13991.4	16408.3
		7.12	14607.5	12938.2	14300.9	16708.3
		7.14	14426.8	12794.8	14137.3	16925
		7.16	14195.6	13290.7	13925	17166.7
		7.18	14729.4	13118.5	14053.2	17008.3
		7.2	14456.2	12790.7	14437.9	17416.7
		7.22	14199.8	13192.3	14429.1	16758.3
		7.24	14225	13118.5	13619.9	16875
		7.26	14405.7	13069.4	14274.3	17808.3
		7.28	14363.7	12844	13606.6	16641.7
		7.3	14002.2	12934.1	13686.2	16800
		7.32	13771	12938.2	14106.3	17316.7
		7.34	14170.4	12712.8	14185.9	17258.3
		7.36	14418.3	13298.9	14190.3	17250
		7.38	14023.2	12889	14513.1	17675
		7.4	14262.8	13184.1	14216.9	17425
		7.42	14157.8	12819.4	14137.3	17016.7
		7.44	13913.9	13175.9	14132.8	18350
		7.46	14115.7	13204.6	13836.6	17658.3
		7.48	14220.8	13212.8	14601.6	17691.7
		7.5	14296.5	12958.7	14216.9	18325
		7.52	14628.5	13081.7	14212.4	17508.3
		7.54	14233.4	12913.6	14066.5	18358.3
		7.56	14435.2	12827.5	14570.6	17841.7
		7.58	14536.1	13028.4	14093	18175
		7.6	14519.2	13192.3	14389.3	17783.3
		7.62	14225	12991.5	14269.9	18408.3
		7.64	14325.9	13376.7	14026.7	17916.7
		7.66	14136.7	12958.7	14305.3	18966.7
		7.68	14166.1	12848.1	14283.2	17791.7
		7.7	14250.2	13180	13991.4	18116.7
		7.72	14544.5	13061.1	14424.7	17700
		7.74	14161.9	13184.1	14119.6	18041.7
		7.76	14166.1	13028.4	13779.1	18541.7
		7.78	14233.4	13266.1	13969.2	18275
		7.8	13859.3	12614.5	14040	18283.3
		7.82	14132.5	12925.9	14579.5	19516.7
		7.84	14103.1	12675.9	14137.3	19350
		7.86	14763.1	12766.1	14101.9	19275
		7.88	14414.2	13237.4	14057.7	18791.7
		7.9	13947.6	12991.5	15012.8	18516.7
		7.92	14376.3	12757.9	14517.5	18883.3
		7.94	14216.6	12635	14239	18900
		7.96	14233.4	12585.8	14477.7	19841.7
		7.98	14388.9	12798.9	14570.6	18433.3
		8	14712.6	12917.7	14362.8	19050
		8.02	14056.9	12987.4	14124	19016.7
		8.04	14170.4	12831.7	14522	19008.3
		8.06	14262.8	12835.8	14504.3	18858.3
		8.08	14313.3	13229.2	14495.5	18883.3
		8.1	14393.1	13233.3	14327.4	18633.3
		8.12	13750	13073.4	14305.3	19208.3
		8.14	14325.9	13188.2	14013.4	19058.3
		8.16	14351.1	12856.3	14743.1	19216.7
		8.18	13956	13077.6	14835.9	19066.7
		8.2	14531.8	12786.6	14690	18950
		8.22	14132.5	13098	14239	19108.3
		8.24	13956	13040.7	14743.1	18658.3
		8.26	14313.3	12774.3	14455.7	19158.3
		8.28	14241.8	12979.2	14323	19225
		8.3	14250.2	13565.2	14911.1	19291.7
		8.32	14330.1	13143.1	14796.1	18625
		8.34	14704.2	13036.6	14446.8	19808.3
		8.36	14414.2	13167.7	14787.3	20033.3
		8.38	14590.7	12987.4	15088	19675
		8.4	13674.3	13274.3	15388.7	19725
		8.42	14187.2	13462.8	15344.5	19675
		8.44	14233.4	13442.3	14946.5	19841.7
		8.46	14250.2	13540.6	15141.1	20633.3
		8.48	14380.5	13266.1	15092.4	20725
		8.5	14212.4	13430	15455	20091.7
		8.52	14246	13229.2	14782.9	21125
		8.54	14544.5	13315.3	15291.4	21508.3
		8.56	14607.5	13393.1	15194.1	19991.7
		8.58	14578.1	13180	15034.9	21441.7
		8.6	14666.4	13524.3	15335.6	21191.7
		8.62	14489.8	13471	15901.7	21083.3
		8.64	14082.1	13561.2	15764.6	22150
		8.66	14708.4	13331.6	15906.1	21641.7
		8.68	14241.8	13655.4	15720.4	22400
		8.7	14489.8	13298.9	15499.2	23033.3
		8.72	14031.6	13692.3	15773.4	22366.7
		8.74	14775.7	13552.9	15609.8	22725
		8.76	14384.8	13462.8	15972.4	23683.3
		8.78	14166.1	13786.5	15512.5	23575
		8.8	14464.6	13962.8	15751.3	23850
		8.82	14674.8	13540.6	16304.1	24916.7
		8.84	14758.8	13950.5	16295.2	25291.7
		8.86	14725.2	14180	16087.4	24783.3
		8.88	14796.7	14221	16038.7	25391.7
		8.9	14864	13901.3	17069.1	25791.7
		8.92	14561.3	14052.9	16715.3	26458.3
		8.94	14397.4	13749.7	16516.3	27258.3
		8.96	14439.4	14036.6	16737.4	27433.3
		8.98	14842.9	13950.5	16534	27500
		9	14784.1	14241.4	16653.4	27891.7
		9.02	14733.6	14421.8	16794.9	29475
		9.04	15015.3	14020.1	16591.5	29308.3
		9.06	14742	14036.6	17038.1	30300
		9.08	14548.7	14184.1	17144.2	31383.3
		9.1	14775.7	14565.2	17661.6	31466.7
		9.12	14233.4	14192.3	17913.7	32558.3
		9.14	14897.6	13954.6	17555.5	34933.3
		9.16	14750.5	14282.5	17471.5	35575
		9.18	14452	14089.8	17697	35391.7
		9.2	15015.3	14581.6	17719.1	36616.7
		9.22	14964.8	14475	18161.3	36716.7
		9.24	14826.1	14454.6	17511.3	38125
		9.26	14994.3	14548.8	17480.3	38525
		9.28	14830.3	14147.2	17688.1	39783.3
		9.3	14725.2	14610.3	18002.1	40733.3
		9.32	15128.8	14044.7	18011	42175
		9.34	14721	14622.6	17953.5	42141.7
		9.36	14548.7	14557	18148.1	42441.7
		9.38	15137.2	14384.9	18413.4	43133.3
		9.4	14334.3	14573.4	17865.1	43858.3
		9.42	15044.7	14991.4	17812	45225
		9.44	15254.9	14938.2	18302.8	45333.3
		9.46	15242.3	14798.8	18422.2	44833.3
		9.48	14922.8	14868.5	17918.1	45800
		9.5	15019.5	14593.9	18161.3	45441.7
		9.52	15221.3	14647.2	17542.2	45875
		9.54	15128.8	15016	18024.3	46125
		9.56	15381	14716.9	17820.8	45408.3
		9.58	14969	14634.9	17458.2	44300
		9.6	15410.4	14700.5	17710.3	43933.3
		9.62	15347.4	15093.9	17484.8	43675
		9.64	14813.5	14737.4	18285.1	43708.3
		9.66	14969	14962.8	17564.3	44350
		9.68	15330.6	15048.8	17869.5	43483.3
		9.7	14964.8	14540.7	18108.3	43025
		9.72	15595.4	14507.8	17887.1	41508.3
		9.74	15242.3	14647.2	17573.2	42291.7
		9.76	14990.1	14995.6	17131	41491.7
		9.78	15734.1	14667.7	17321.2	40233.3
		9.8	15158.2	14856.2	17613	39891.7
		9.82	15389.4	14872.6	17909.3	39625
		9.84	14990.1	14593.9	17670.5	38866.7
		9.86	15565.9	14352.1	17396.3	38616.7
		9.88	15784.6	15122.6	17246	37175
		9.9	15797.2	14450.5	16733	35875
		9.92	15511.3	14675.9	17139.8	35275
		9.94	15166.6	14643.1	17259.2	34341.7
		9.96	15397.8	14352.1	17462.6	33133.3
		9.98	15658.4	14487.3	17378.6	32833.3
		10	15578.5	14675.9	17020.4	31883.3
		10.02	15982.1	14762	16542.9	31058.3
		10.04	15721.5	14807	16967.4	30966.7
		10.06	15158.2	14212.8	17440.5	29866.7
		10.08	15763.5	14593.9	16379.3	28258.3
		10.1	15612.2	15057	16396.9	28191.7
		10.12	15641.6	14639	16980.6	27366.7
		10.14	15624.8	15024.2	16560.5	27341.7
		10.16	15658.4	14975.1	16963	25966.7
		10.18	16200.7	14454.6	16556.1	25150
		10.2	15662.6	14659.5	16458.9	24641.7
		10.22	15948.5	15011.9	16874.5	24483.3
		10.24	15624.8	14901.3	16733	23800
		10.26	15544.9	14753.7	16237.7	24183.3
		10.28	15687.9	14458.7	16657.8	23966.7
		10.3	16041	14413.6	16304.1	22700
		10.32	16108.2	14663.6	16476.5	23641.7
		10.34	15528.1	14815.2	16684.4	22825
		10.36	15599.6	14860.3	16719.7	23175
		10.38	16356.2	15032.4	16343.9	22400
		10.4	16200.7	14930	16158.1	22400
		10.42	16087.2	15020.1	16388.1	21866.7
		10.44	16394.1	14479.2	16321.7	21575
		10.46	15902.2	14823.4	16710.9	21783.3
		10.48	16537	15155.4	16551.7	22150
		10.5	16625.2	15225	16777.2	22183.3
		10.52	16402.5	15245.5	15937	21566.7
		10.54	16427.7	15073.4	16498.7	21591.7
		10.56	15994.7	14889	16379.3	21541.7
		10.58	16352	14729.2	16542.9	20816.7
		10.6	16364.6	15126.7	16870.1	20991.7
		10.62	16482.3	15397.2	16162.5	21133.3
		10.64	16192.3	15442.3	16538.5	20966.7
		10.66	16188.1	15081.6	16635.7	20025
		10.68	16541.2	14962.8	16503.1	21441.7
		10.7	16537	15007.9	16211.2	21291.7
		10.72	16822.8	15495.5	16038.7	20308.3
		10.74	16696.7	15065.2	16396.9	20258.3
		10.76	16373	15389	16467.7	20341.7
		10.78	16801.8	14893.1	16733	20016.7
		10.8	16915.3	14971	17033.7	20250
		10.82	16629.5	15315.2	17122.2	20583.3
		10.84	16906.9	15302.9	16458.9	20916.7
		10.86	17104.4	15831.6	16724.2	20533.3
		10.88	17491.2	15569.3	16653.4	20491.7
		10.9	16961.5	15438.2	16494.2	20775
		10.92	16881.7	15339.8	16290.8	20725
		10.94	17117.1	15421.7	16653.4	20316.7
		10.96	16755.6	15573.4	16963	20008.3
		10.98	16986.8	15253.7	17100	20808.3
		11	17281	15798.8	16733	20425
		11.02	17188.5	15712.7	16653.4	20450
		11.04	17239	15770.1	16848	20233.3
		11.06	17482.8	15737.3	17241.6	20983.3
		11.08	17352.5	15905.4	16874.5	20991.7
		11.1	17230.6	15979.1	16923.2	20966.7
		11.12	17012	15864.4	16892.2	20558.3
		11.14	17201.1	15520.1	17029.3	21033.3
		11.16	17386.1	15925.8	17091.2	21175
		11.18	17142.3	16290.6	17241.6	20975
		11.2	17251.6	15835.7	17294.6	21625
		11.22	17524.8	15864.4	17113.3	20858.3
		11.24	17133.9	16167.6	17458.2	20275
		11.26	17566.9	15688.1	17016	20525
		11.28	17377.7	15930	17002.8	20866.7
		11.3	17411.3	15888.9	17192.9	20941.7
		11.32	17995.6	16032.4	16759.5	20250
		11.34	17440.8	16397.2	17166.4	20775
		11.36	18424.4	16290.6	16799.3	21616.7
		11.38	18130.2	16208.6	16998.3	20566.7
		11.4	17932.6	16626.6	17537.8	20991.7
		11.42	18029.3	16159.4	17639.5	21241.7
		11.44	17718.2	16470.9	17436.1	21533.3
		11.46	17953.6	16401.2	17383	21400
		11.48	17793.9	16348	17829.7	21950
		11.5	18008.2	16393	17829.7	21650
		11.52	18134.3	16569.3	17957.9	22108.3
		11.54	17823.3	16868.4	17635.1	21608.3
		11.56	18155.4	16466.8	18156.9	21816.7
		11.58	17920	16446.3	17710.3	21991.7
		11.6	18037.6	16954.5	17962.3	21491.7
		11.62	18180.6	16970.9	18170.2	21283.3
		11.64	18483.3	16479.1	18072.9	22116.7
		11.66	18865.8	16831.6	17674.9	21291.7
		11.68	18701.8	16847.9	17820.8	22441.7
		11.7	18680.8	17266	17909.3	21200
		11.72	19088.6	16712.7	18214.4	22366.7
		11.74	18886.8	17138.9	18280.7	23141.7
		11.76	17966.2	17024.2	18148.1	22783.3
		11.78	18912	16774.2	18373.6	22775
		11.8	19218.9	16544.7	18678.7	23066.7
		11.82	19147.4	17270.1	17776.6	22891.7
		11.84	18874.2	17061.1	18572.6	24183.3
		11.86	19130.6	17204.5	17758.9	24475
		11.88	19303	16807	18294	24608.3
		11.9	19000.3	17409.4	18413.4	23441.7
		11.92	19054.9	17503.7	18749.4	25316.7
		11.94	19513.1	17425.8	18846.8	25375
		11.96	19260.9	17938.1	18829	25458.3
		11.98	19147.4	18061	18957.3	25800
		12	19769.6	18159.4	19014.8	26808.3
		12.02	19450.1	17692.2	19112.1	25766.7
		12.04	19660.3	17733.2	19589.7	27058.3
		12.06	19593	17557	19209.3	27266.7
		12.08	19975.5	17954.5	19810.7	28983.3
		12.1	19550.9	17995.5	19328.7	28550
		12.12	20437.9	18208.6	19346.4	29158.3
		12.14	20009.2	18081.6	19656	29975
		12.16	19866.2	18552.8	20142.4	30416.7
		12.18	20421.1	18454.5	20288.3	30916.7
		12.2	20803.7	18409.4	20204.3	31791.7
		12.22	20791	18688.1	20107	32875
		12.24	20391.7	18831.5	20620	33991.7
		12.26	20463.2	18716.7	20381.2	34058.3
		12.28	20816.3	18298.7	20394.4	34125
		12.3	21093.7	19151.2	20681.9	35483.3
		12.32	20757.4	18794.6	20624.4	35758.3
		12.34	21169.4	19360.2	20624.4	36383.3
		12.36	21060.1	19520	20903	36608.3
		12.38	21257.6	19626.6	21159.5	37100
		12.4	21333.3	20237.2	21026.8	36983.3
		12.42	22186.6	19749.5	21424.8	38766.7
		12.44	21791.5	20151.2	21893.5	38941.7
		12.46	21783.1	20265.9	21858.2	38691.7
		12.48	22056.3	20122.5	22123.5	40066.7
		12.5	21938.6	20114.3	21955.4	39875
		12.52	22291.7	20048.7	22092.5	40225
		12.54	22422	20208.5	22295.9	40950
		12.56	22728.9	20126.6	22388.8	40541.7
		12.58	22745.7	20729	22561.3	40441.7
		12.6	22867.6	20864.3	22866.4	40591.7
		12.62	22405.2	20909.4	22556.8	40850
		12.64	23132.4	21253.6	22755.8	40391.7
		12.66	23182.9	21134.7	23233.4	40850
		12.68	23889.1	21417.5	23565	41650
		12.7	24124.5	21253.6	23777.3	41666.7
		12.72	24116.1	21708.5	23565	42591.7
		12.74	24061.4	21692.1	23649.1	41308.3
		12.76	23931.1	21704.4	24290.3	41666.7
		12.78	24141.3	21819.2	24294.7	41475
		12.8	24015.2	22331.4	25011	41158.3
		12.82	24708.8	21724.9	24736.9	40366.7
		12.84	24977.8	22372.4	24975.7	40025
		12.86	25633.6	22929.8	25289.6	40516.7
		12.88	25608.4	23421.6	24958	39658.3
		12.9	25444.4	23192.1	25276.4	40516.7
		12.92	25789.1	23282.2	25519.6	39850
		12.94	26234.7	23007.6	25462.1	39141.7
		12.96	26709.7	23532.2	25577.1	38483.3
		12.98	26247.3	23778.1	25868.9	38100
		13	26491.1	24610.1	25904.3	37725
		13.02	27130	24638.8	26810.8	36966.7
		13.04	27125.9	24560.9	27372.4	37283.3
		13.06	27924.5	25163.3	26523.4	36475
		13.08	28176.7	25253.5	26594.2	37033.3
		13.1	29353.8	25015.8	27177.9	37100
		13.12	28870.3	25409.2	27651	37200
		13.14	29307.5	25671.5	27761.6	35850
		13.16	29988.5	26187.9	27686.4	36875
		13.18	30312.2	26610	28115.3	35708.3
		13.2	30291.2	26405.1	28225.9	36600
		13.22	30223.9	26241.2	28579.6	35508.3
		13.24	30913.3	27458.3	28203.8	36116.7
		13.26	31426.1	27462.5	29353.5	35766.7
		13.28	32060.9	27974.7	30096.4	35341.7
		13.3	32014.7	28413.3	30600.5	35533.3
		13.32	32502.3	28716.5	30507.7	36683.3
		13.34	33246.3	28343.6	30494.4	36408.3
		13.36	33233.7	29052.6	30976.4	35825
		13.38	33885.3	28995.2	31378.8	35533.3
		13.4	34562.1	29630.4	31781.2	36591.7
		13.42	34877.3	30339.5	31723.7	37041.7
		13.44	35873.6	31249.3	32754.1	37025
		13.46	36722.7	31568.9	33112.2	37300
		13.48	36932.9	30884.5	33076.9	37341.7
		13.5	37370	32941.8	33315.6	37350
		13.52	38139.3	33601.7	33581	37608.3
		13.54	38454.6	33573	35283.5	37750
		13.56	38904.4	33638.5	35075.6	37491.7
		13.58	38946.4	34122.1	35743.3	38266.7
		13.6	39627.4	35294.3	36013.1	39008.3
		13.62	40552.2	35204.1	37176.1	38683.3
		13.64	41035.6	36572.9	38016.3	39741.7
		13.66	42721.2	37056.5	38387.8	39650
		13.68	43065.9	37216.3	39245.6	40958.3
		13.7	43961.3	37716.3	39055.5	40500
		13.72	45092.1	38388.4	39572.8	41758.3
		13.74	45134.1	38581	40218.5	42133.3
		13.76	45705.8	39322.8	40948.1	43083.3
		13.78	46256.5	40126.1	41385.9	43650
		13.8	47315.8	40634.3	41757.4	44400
		13.82	48135.5	41744.9	43097.2	44300
		13.84	48673.6	43564.5	43437.7	44891.7
		13.86	49653	43654.7	44817.4	46291.7
		13.88	50590.5	44089.1	45958.3	45608.3
		13.9	50666.2	44835	46343	46658.3
		13.92	51994.4	45761.2	45869.9	47883.3
		13.94	52776.3	46199.7	47174.3	48416.7
		13.96	52990.6	47019.4	48965.3	49116.7
		13.98	54419.7	48179.2	48753	50583.3
		14	55260.6	49138.2	50229.9	50750
		14.02	55865.9	49740.8	50986.1	49825
		14.04	56235.6	50892.1	52184.5	52400
		14.06	58060.2	50949.6	51459.3	52641.7
		14.08	59455.9	51199.4	53020.3	53258.3
		14.1	59519	52605.5	53710.3	52916.7
		14.12	60321.6	54277.6	54444.2	55466.7
		14.14	61229.5	54863.3	55784	55100
		14.16	63045.5	55277.4	56226.1	55108.3
		14.18	62667.2	55789.8	57734.2	56275
		14.2	63911.6	56191.1	58132.2	56283.3
		14.22	63781.5	57429	58260.6	58550
		14.24	64067	58326.5	59781.4	60133.3
		14.26	65614.1	60285.3	61471	60416.7
		14.28	66572.5	59818.1	60351.8	61675
		14.3	68371.8	60953.6	62151.8	61608.3
		14.32	68107	61556.1	62054.7	62141.7
		14.34	68619.5	61830.5	63491.7	62966.7
		14.36	70402.1	62432.9	64035.6	62841.7
		14.38	70397.6	63518.8	64535.4	63233.3
		14.4	70658.4	65027.1	65269.3	62908.3
		14.42	71692.5	64510.8	66573.7	65116.7
		14.44	71671.3	65711.7	65999	65916.7
		14.46	73104.9	65731.9	67794.1	66708.3
		14.48	73798.5	66842.8	68833.7	66233.3
		14.5	73508.4	66842.8	68152.3	67775
		14.52	74470.9	67433	68992.9	68100
		14.54	74420.4	67785.1	68842.2	70016.7
		14.56	75454.5	68379.7	69806.3	70850
		14.58	76673.7	69395.7	70226.6	68975
		14.6	77619.6	69137.5	71663.6	70933.3
		14.62	76644.5	69822.1	71659.4	71525
		14.64	77413.7	70059.6	71716.7	72700
		14.66	77123.7	69875.2	72808.7	74391.7
		14.68	77547.9	69932.8	73560.7	73491.7
		14.7	78489.7	71141.6	73384	74083.3
		14.72	77985.3	69822.1	73131.9	74025
		14.74	78351	69637.7	73781.9	74650
		14.76	77068.7	70670.4	74228.2	75366.7
		14.78	78846.8	71436.7	73573.9	73233.3
		14.8	78561.3	70416.2	73220	76141.7
		14.82	78536.1	70104.9	73772.9	74266.7
		14.84	80393.9	69887.5	75408.9	75308.3
		14.86	79570.2	70592.7	74936.1	76841.7
		14.88	78455.9	69740	74360.9	76783.3
		14.9	78737.9	70986.2	75961.8	76291.7
		14.92	77733	69547.7	74020.7	76383.3
		14.94	80087.2	70814	73901.3	77458.3
		14.96	77905.6	69391.8	74312.6	77358.3
		14.98	77678.6	68613.3	73330.9	77475
		15	77636.2	69142	73312.8	76966.7
		15.02	77295.7	68629.5	74161.9	76925
		15.04	77157	68990	74166.7	78341.7
		15.06	77531.3	67961.7	73693.3	76675
		15.08	76501.2	67941	74188.4	77583.3
		15.1	77098.5	67871.2	72181	76075
		15.12	76266.2	67670.5	73136.1	76350
		15.14	75677.5	66408.1	73410.5	75383.3
		15.16	74710.5	66785.3	72627.8	74858.3
		15.18	74845.2	65436.8	72083.9	72950
		15.2	76097.7	65166.3	71362.7	74933.3
		15.22	74626.8	65428.9	71734.2	73316.7
		15.24	74034	64473.9	70376.8	73875
		15.26	74050.7	64646	71703.4	74291.7
		15.28	73063	63978.1	69457.2	74083.3
		15.3	72869.3	63092.9	69872.7	73616.7
		15.32	72625.7	63351.1	69629.6	72541.7
		15.34	72117.2	62699.5	69404.1	71350
		15.36	73050.4	62867.2	69138.8	72508.3
		15.38	70485.9	62002.6	68789.1	72483.3
		15.4	71398.4	62035.6	68338	71591.7
		15.42	71701	61961.8	68316.3	71483.3
		15.44	70599.4	61023	67568.6	73016.7
		15.46	70671	61859	66949.9	71783.3
		15.48	69582.4	60297.6	67382.9	70891.7
		15.5	69506.8	61178.9	66387.9	71925
		15.52	69178.9	60428.9	66984.9	70775
		15.54	68460.1	60560.2	66401.2	71250
		15.56	68829.8	59638.1	66799.2	69900
		15.58	68989.7	60428.9	66605	69441.7
		15.6	68989.7	59338.6	67347.9	69708.3
		15.62	68022.7	59785.6	67113.3	70266.7
		15.64	67362.9	59326.3	66021.3	71083.3
		15.66	67194.4	59781.2	66038.8	70200
		15.68	67228.2	59547.6	65844	71375
		15.7	67665.6	59232.4	65424.3	70491.7
		15.72	67262	58765.2	65066.1	71116.7
		15.74	67799.8	59453.7	64941.9	71141.7
		15.76	66816.1	59855	65052.8	71633.3
		15.78	67690.8	58928.9	65163.2	71366.7
		15.8	67039.1	59900.2	65406.2	71366.7
		15.82	67186.4	59195.5	66785.9	72641.7
		15.84	68220.5	59994.6	66127.4	72075
		15.86	66753.1	59658.2	64791.7	71850
		15.88	67732.7	59547.6	65645	71491.7
		15.9	67846.2	60424.9	66489.8	71958.3
		15.92	68451.5	60039.4	65702.9	72508.3
		15.94	68060.6	61101.2	65853	72358.3
		15.96	68586.2	60609.4	65989.9	73308.3
		15.98	68430.3	61088.9	66436.7	73275
		16	68342	61633.8	65428.5	72816.7
		16.02	68111	61133.6	66082.8	72575
		16.04	67534.9	62244.6	66233.5	72616.7
		16.06	67665.6	61404.1	66366.2	73050
		16.08	68081.7	61617.5	66436.7	74241.7
		16.1	68422.2	62215.6	66012.2	73883.3
		16.12	68157.4	61982	66118.4	72541.7
		16.14	68207.9	63797.7	67153.1	74466.7
		16.16	69536	63010.8	67533.6	74291.7
		16.18	69842.7	63289.6	67940.1	74941.7
		16.2	69741.8	64289.4	67356.4	74525
		16.22	69485.6	63027	67356.4	74733.3
		16.24	69948.1	63420.4	67581.9	75450
		16.26	70031.9	63748.5	67621.7	74650
		16.28	68598.8	63203.6	68064.2	76600
		16.3	69788.2	64387.8	67736.8	75316.7
		16.32	69426.6	64347	67542.1	73858.3
		16.34	69662.1	64117.3	67387.7	73450
		16.36	69267.2	64961.7	68059.5	74575
		16.38	70469.2	63391.9	67170.6	75341.7
		16.4	70036.4	64191.1	68731.8	76016.7
		16.42	70053.1	64154.2	68435.7	75500
		16.44	70145.4	62695.1	68510.5	75016.7
		16.46	69557.2	63543.4	68125.8	73783.3
		16.48	69292.4	63740.1	68108.3	74383.3
		16.5	69905.8	64043.5	67949.1	73691.7
		16.52	69514.8	62838.7	68192.1	74125
		16.54	68867.6	63572.4	67666.3	74383.3
		16.56	69208.1	64031.3	67502.3	72291.7
		16.58	69040.2	63322.1	66671.3	72050
		16.6	67669.6	61772.9	67281.5	72266.7
		16.62	67009.8	61437.1	66591.7	72700
		16.64	67413.4	61912.6	66918.6	72516.7
		16.66	67976.3	61293.5	65676.3	70225
		16.68	66896.3	61281.2	66207	71866.7
		16.7	66433.8	60592.6	64822.5	71816.7
		16.72	67518.3	59613.5	64588.5	71133.3
		16.74	65916.7	59150.2	64097.7	69375
		16.76	65668.5	58703.7	65561.2	69850
		16.78	64832.2	58318.1	63093.7	68700
		16.8	64500.3	57863.2	62572.1	68725
		16.82	63781.5	56576.7	63116	69433.3
		16.84	62839.7	55802.1	63407.8	68291.7
		16.86	62886.1	55679.2	61815.9	66841.7
		16.88	61380.9	55511	60529.1	66825
		16.9	61852	55002.9	61506	67608.3
		16.92	60859.8	54228.4	60418.2	67266.7
		16.94	60616.1	52814.5	60064.8	67108.3
		16.96	59985.6	53080.5	59458.8	66066.7
		16.98	58577.2	51297.8	57897.6	65783.3
		17	57249.1	50965.8	57274.1	65058.3
		17.02	57110.3	50478.5	57300.6	65241.7
		17.04	56185.2	49249	56677.1	63583.3
		17.06	55415.9	47953.8	55717.7	63691.7
		17.08	54470.1	47158.7	54766.8	63933.3
		17.1	53385.6	47003	53648.2	64133.3
		17.12	53839.6	46908.7	53785.1	64566.7
		17.14	53062.3	45720.2	53471.5	62775
		17.16	51943.9	45216.1	53020.3	62725
		17.18	51158	44158.8	51574.3	63525
		17.2	51275.6	43347.3	51746.7	64608.3
		17.22	50035.5	43609.6	50893.3	64300
		17.24	49606.8	42540	50203.4	63125
		17.26	48568.4	42076.8	49380.9	63016.7
		17.28	47937.9	41511.3	49239.4	65325
		17.3	46601.1	40597.4	47705	64950
		17.32	46660	39937.6	47214.1	65683.3
		17.34	45815.1	38990.9	46665.8	64441.7
		17.36	45504	39298.2	46002.5	65083.3
		17.38	44356.4	38466.3	45785.8	63550
		17.4	43927.6	38085.2	44525.5	66000
		17.42	43145.8	37306.5	44839.5	64983.3
		17.44	42502.6	37068.8	44012.6	65125
		17.46	42506.9	36933.5	43402.4	64741.7
		17.48	41413.9	35769.6	42548.9	64508.3
		17.5	40749.7	35995.1	42429.5	64291.7
		17.52	40430.3	34810.6	42199.5	63741.7
		17.54	40199.1	34900.8	41372.6	63500
		17.56	39324.7	34741	39953.2	63925
		17.58	39942.6	33827	39687.8	64400
		17.6	39156.6	34232.8	39541.9	63900
		17.62	37920.7	33282	39285.4	64091.7
		17.64	37920.7	33339.4	39188.1	64025
		17.66	36499.9	32896.8	38091.4	64650
		17.68	36735.3	32093.5	37861.5	64325
		17.7	36504.1	32683.6	36716.2	63775
		17.72	35945	32302.5	37591.8	64500
		17.74	35987.1	32290.2	36618.9	62408.3
		17.76	35259.8	31368.1	35747.8	61800
		17.78	34465.4	31716.5	35995.4	61816.7
		17.8	34696.5	32228.7	36207.7	60458.3
		17.82	34805.8	30306.7	35862.7	60841.7
		17.84	34280.4	30134.5	35478	60916.7
		17.86	34120.7	30478.8	35420.6	60125
		17.88	34351.9	30437.8	34443.3	59591.7
		17.9	32758.7	30077.1	33956.9	58650
		17.92	32910	29929.6	33983.4	57358.3
		17.94	33111.8	29741.1	33815.3	58108.3
		17.96	32645.2	29728.8	33408.5	56800
		17.98	32716.6	29626.4	34085.1	55675
		18	32645.2	29458.3	33735.8	55858.3
		18.02	32300.5	29491.1	32793.9	53158.3
		18.04	31775.1	28765.7	32692.1	52708.3
		18.06	32977.3	28802.6	31723.7	53691.7
		18.08	31812.9	29015.7	31953.7	52008.3
		18.1	30648.5	28491.1	32820.4	51233.3
		18.12	31640.5	28855.9	32104	50541.7
		18.14	31119.3	28601.8	32422.4	48891.7
		18.16	31291.6	28232.9	32311.9	48350
		18.18	30930.1	28605.9	31856.4	47758.3
		18.2	30707.3	28364.1	31370	46241.7
		18.22	30783	28450.1	31560.1	45475
		18.24	30026.3	28036.2	31321.3	45041.7
		18.26	30669.5	28064.9	31409.8	43275
		18.28	30408.9	28569	31157.7	42766.7
		18.3	30434.1	28810.8	31073.7	41333.3
		18.32	30270.1	27782.1	30702.2	40650
		18.34	30219.7	28741.1	31029.5	40466.7
		18.36	30711.5	28228.8	30799.5	39091.7
		18.38	29614.4	28064.9	31025.1	38758.3
		18.4	29753.1	27544.4	31383.2	38808.3
		18.42	30039	27937.8	30857	38708.3
		18.44	30522.4	27655.1	30750.9	38250
		18.46	29765.7	28487	30366.2	37516.7
		18.48	29723.7	27925.5	30406	37075
		18.5	29740.5	27855.9	30078.7	36033.3
		18.52	30274.4	28294.4	30308.7	36416.7
		18.54	29681.7	28364.1	30658	36116.7
		18.56	29975.9	27798.5	30817.2	35333.3
		18.58	30295.4	28474.7	30790.7	35666.7
		18.6	29610.2	28138.7	29888.6	35858.3
		18.62	29706.9	27655.1	29795.7	35725
		18.64	29345.4	28028	30463.4	34525
		18.66	29942.3	28491.1	30397.1	35008.3
		18.68	29416.8	28159.1	30344	35275
		18.7	29660.6	28228.8	30848.1	35300
		18.72	29706.9	28101.8	31033.9	34266.7
		18.74	28958.6	28851.8	30693.4	34800
		18.76	29841.4	28073.1	30485.6	35200
		18.78	29559.7	28134.6	30512.1	34191.7
		18.8	30135.7	27892.8	30516.5	34766.7
		18.82	30081	28474.7	30388.3	34491.7
		18.84	29622.8	28187.9	30719.9	34583.3
		18.86	29526.1	28249.3	30193.7	35566.7
		18.88	29450.4	28278	30684.5	34850
		18.9	29500.9	28782.1	30277.7	35508.3
		18.92	29143.6	28155.1	30706.7	33916.7
		18.94	29429.5	28823.1	30277.7	34258.3
		18.96	30064.2	28933.7	31374.4	34516.7
		18.98	29063.7	28241.1	30773	34950
		19	30106.2	28786.2	30684.5	34541.7
		19.02	29967.5	28191.9	30640.3	34391.7
		19.04	30169.3	28212.5	31201.9	34325
		19.06	30404.7	28618.2	30684.5	33733.3
		19.08	30181.9	28159.1	30604.9	34283.3
		19.1	30287	28995.2	30295.4	34875
		19.12	31300	28138.7	31002.9	34433.3
		19.14	30308	28519.8	30985.3	35316.7
		19.16	30303.8	28474.7	30507.7	35375
		19.18	30282.7	29036.2	30834.9	34258.3
		19.2	30160.9	29691.9	30949.9	34525
		19.22	31001.6	28319	31210.8	34250
		19.24	30501.4	29224.7	31285.9	35633.3
		19.26	30682.1	29347.7	31829.8	34208.3
		19.28	31157.1	29761.6	31476.1	34908.3
		19.3	30732.6	28978.8	31294.8	34733.3
		19.32	30774.6	29876.3	31648.6	34966.7
		19.34	31081.5	29552.6	31679.5	34425
		19.36	30619.1	29937.8	32223.4	34466.7
		19.38	31405.1	30224.7	31569	36108.3
		19.4	31800.3	30109.9	31657.4	34891.7
		19.42	31842.3	30421.4	32192.5	34691.7
		19.44	31144.5	31155	32630.3	35058.3
		19.46	32111.3	31491	32851.3	35058.3
		19.48	31854.9	30765.6	32639.1	36008.3
		19.5	31930.6	30196	33032.6	35400
		19.52	31627.9	30614	33121.1	35741.7
		19.54	32792.3	31941.9	33200.7	35866.7
		19.56	31892.7	30917.3	33749	36025
		19.58	32304.7	31450.1	33771.1	37341.7
		19.6	32678.8	31831.2	33660.6	35550
		19.62	32460.2	31872.2	33656.2	36508.3
		19.64	32964.7	32101.7	34005.5	37525
		19.66	33725.5	32011.5	34491.9	37475
		19.68	33872.6	32351.7	34226.6	37783.3
		19.7	33410.2	32827.1	35137.6	38008.3
		19.72	34213.1	33290.2	35447.1	39108.3
		19.74	33599.4	33302.5	35486.9	39616.7
		19.76	33927.3	33966.4	35610.7	38766.7
		19.78	34061.8	33380.3	35783.1	40316.7
		19.8	34326.6	34200	36389	40666.7
		19.82	34208.9	34195.9	35601.9	41241.7
		19.84	35230.4	34224.6	37521	41875
		19.86	35247.2	34646.7	36809.1	43175
		19.88	35861	34650.8	37096.5	42400
		19.9	35940.8	35392.6	37972.1	43858.3
		19.92	35861	35171.3	37689.1	42741.7
		19.94	37008.5	36191.8	39263.3	45216.7
		19.96	36420	35896.7	38493.9	45433.3
		19.98	36588.2	36036	39223.5	46041.7
		20	35781.1	36490.9	39541.9	46991.7
		20.02	35982.8	36482.7	39665.7	47800
		20.04	37647.5	37171.2	40408.6	48400
		20.06	37475.1	37158.9	40505.9	50091.7
		20.08	37958.5	37712.2	40970.2	50333.3
		20.1	37924.9	37671.2	40872.9	52566.7
		20.12	38135.1	38626.1	41505.3	54091.7
		20.14	38076.2	38757.3	41014.4	54608.3
		20.16	38832.9	38560.5	41222.3	56750
		20.18	39236.4	38204	41810.4	56383.3
		20.2	39450.8	39335.1	42199.5	58108.3
		20.22	39228.1	39113.8	42460.5	60583.3
		20.24	39816.5	39040	43084	61325
		20.26	39967.9	40171.2	43566	61558.3
		20.28	40455.5	40068.7	43296.2	63225
		20.3	40430.3	40154.8	43543.8	64025
		20.32	40014.1	40195.7	43358.1	65050
		20.34	40636.2	41298.2	44145.3	66491.7
		20.36	41430.7	41347.4	44622.8	66575
		20.38	41636.7	41191.6	44512.2	67758.3
		20.4	41460.2	40880.2	44689.2	69100
		20.42	41531.6	41851.5	45356.9	69600
		20.44	42864.2	42281.8	44790.8	70075
		20.46	42431.2	42081	44919.1	70533.3
		20.48	43082.7	42093.3	45427.6	70150
		20.5	42603.5	42437.5	45799.1	71541.7
		20.52	43843.6	42638.3	45662	72733.3
		20.54	43961.3	43253.1	46749.8	71150
		20.56	44234.5	43761.2	45617.8	73641.7
		20.58	43574.5	43146.5	45887.5	72058.3
		20.6	43931.9	43908.8	46741	73900
		20.62	45356.9	44027.6	47307	73066.7
		20.64	44860.8	44384.2	47479.5	73416.7
		20.66	45625.9	44326.8	47554.6	74458.3
		20.68	45911.8	44208	47475.1	73941.7
		20.7	46143	45048.1	48757.4	75733.3
		20.72	46067.3	45339.1	48783.9	75016.7
		20.74	47160.3	45429.2	48509.8	75291.7
		20.76	47118.2	44921.1	48443.5	75141.7
		20.78	47223.3	44921.1	49916	75816.7
		20.8	47786.6	46146.4	50066.4	74225
		20.82	48967.8	45949.7	48925.5	75458.3
		20.84	49421.8	46138.3	50287.5	73391.7
		20.86	49795.9	47396.4	50229.9	74700
		20.88	49787.5	47650.5	50274.2	72958.3
		20.9	50956.3	48298	51636.2	73791.7
		20.92	51662.5	48207.9	51242.6	73241.7
		20.94	50674.3	48343.1	51477	72891.7
		20.96	51742.2	48515.2	51857.3	74708.3
		20.98	51721	49379.8	52339.3	71158.3
		21	52851.9	49933.1	51755.6	72433.3
		21.02	53827	49441.3	53135.1	72333.3
		21.04	54709.7	50798.1	53466.7	72183.3
		21.06	55453.8	51105.5	53758.6	71233.3
		21.08	55054.8	51974	54559.3	73241.7
		21.1	55929	52277.4	55240.1	71275
		21.12	57004.9	53769	56265.9	72316.7
		21.14	57665.2	53838.9	56403.3	72408.3
		21.16	57505.3	55105.2	56593.3	71366.7
		21.18	59174	55396.4	57181.2	70625
		21.2	59989.6	56166.5	57725.1	70666.7
		21.22	61692.1	57654.2	58817.7	70408.3
		21.24	62158.7	57441.2	59242.3	69966.7
		21.26	63684.6	59023.3	60878.2	69900
		21.28	64218.3	60297.6	61723	71641.7
		21.3	65740.2	61470	61943.8	71250
		21.32	66345.5	62522.9	63659.9	71733.3
		21.34	67118.8	63600.9	63686.4	72375
		21.36	68716.3	64285.5	64831.5	73491.7
		21.38	70544.9	66092.8	66799.2	73858.3
		21.4	71499.3	66338.7	67056	75033.3
		21.42	72596.4	67883.5	68484	75708.3
		21.44	73983.6	69358.8	69961.3	74675
		21.46	75749.1	71633.4	71354.2	76558.3
		21.48	76833.6	72855	71836.1	77250
		21.5	78183	73662	73901.3	79708.3
		21.52	79381	76600.5	75338.3	80450
		21.54	81898.7	78739.8	75944.3	81008.3
		21.56	83605.7	80793	78159.8	83666.7
		21.58	85253.1	82358.8	80428.3	83025
		21.6	87497.9	83600.6	81816.4	84966.7
		21.62	88776.1	85649.4	83023.6	86350
		21.64	91651.4	88059.2	85739	88600
		21.66	93093	90739.5	87874.8	88550
		21.68	95085.5	93465	88502.6	91158.3
		21.7	96308.8	94780.5	91151.5	92375
		21.72	98536.9	96202.8	92734.4	92666.7
		21.74	102278	98825.5	95980.4	93341.7
		21.76	103678	101797	98540.8	97291.7
		21.78	106356	103829	99345.8	97508.3
		21.8	108369	105657	101592	98675
		21.82	112665	110337	104046	101783
		21.84	114561	111842	108172	103750
		21.86	116238	114858	109202	104783
		21.88	119181	117358	111886	104850
		21.9	121505	119444	115358	107867
		21.92	125158	123075	117927	109642
		21.94	127205	125665	120567	111233
		21.96	130715	128202	122508	113842
		21.98	133120	131460	126316	116142
		22	136218	135210	129362	117475
		22.02	138357	137550	132307	121058
		22.04	142225	140661	134581	124100
		22.06	144965	144513	135659	126133
		22.08	147588	146001	139648	128825
		22.1	149850	151365	141885	131842
		22.12	153234	152877	146383	133592
		22.14	154962	155857	149792	134317
		22.16	159085	159086	151225	140525
		22.18	161271	161168	154471	140800
		22.2	165063	164348	156907	143350
		22.22	165395	167058	159525	147408
		22.24	168581	171074	162974	150308
		22.26	170797	171475	165840	151350
		22.28	174899	175696	167953	154025
		22.3	175765	177422	170890	157217
		22.32	177585	180909	174065	158783
		22.34	180414	180906	176307	161992
		22.36	182512	183656	177620	164783
		22.38	184206	186324	180070	166700
		22.4	187216	187393	182829	171292
		22.42	186472	189799	184695	173117
		22.44	189171	191377	186309	175333
		22.46	190314	191295	187627	177933
		22.48	192189	192692	191421	180408
		22.5	192647	194266	191678	181425
		22.52	194778	194118	192633	183167
		22.54	195106	196454	192664	185767
		22.56	196712	197175	193137	186275
		22.58	197939	197409	192713	187658
		22.6	197187	198700	195839	190150
		22.62	195930	197446	196794	191008
		22.64	196489	196774	197144	193792
		22.66	198700	197999	196312	193575
		22.68	198700	195672	196272	194700
		22.7	195148	195930	196847	195267
		22.72	195985	194397	198700	196125
		22.74	195464	192245	196869	198700
		22.76	194711	192311	197457	197650
		22.78	193008	191623	196892	195500
		22.8	193694	189344	194870	196575
		22.82	190121	187090	193854	194575
		22.84	189692	184450	189595	195867
		22.86	188402	184004	192018	193875
		22.88	186791	180848	189533	193000
		22.9	184471	178832	188879	192483
		22.92	183681	177238	188879	192333
		22.94	182155	174152	184408	187408
		22.96	178809	169975	182520	186383
		22.98	177106	168045	180822	187775
		23	174525	166148	179911	183708
		23.02	172369	163303	178067	181242
		23.04	170355	159566	173543	178700
		23.06	167198	159177	171690	178008
		23.08	164916	155263	168546	173875
		23.1	160035	151439	167489	172675
		23.12	157337	147394	163947	167167
		23.14	156071	143914	159790	167617
		23.16	153579	141571	157756	163267
		23.18	150413	137579	156156	160150
		23.2	146769	134845	152198	156817
		23.22	143103	131087	149076	155242
		23.24	141935	126538	146078	149825
		23.26	137168	124616	143093	148517
		23.28	134860	121940	140046	144158
		23.3	132266	120185	136712	141808
		23.32	128353	115063	133037	139492
		23.34	125507	112231	130654	136000
		23.36	122762	110350	128155	129383
		23.38	118680	106866	124445	127283
		23.4	116923	103772	121628	124933
		23.42	113791	100838	117555	121475
		23.44	110622	99104.4	115902	117225
		23.46	108264	97567.5	112329	113650
		23.48	104645	92526.6	108968	111892
		23.5	101458	91346.3	106589	107983
		23.52	100365	88703	103865	105258
		23.54	97796.9	85715.3	102428	102217
		23.56	94959.4	82272.8	98385.8	100550
		23.58	92840.8	81043.3	97134.6	96783.3
		23.6	89843.5	78838.1	93269.9	93958.3
		23.62	87762.7	76772.6	91217.9	91883.3
		23.64	85328.8	74522.6	88737.1	88133.3
		23.66	82642.7	72133.5	86282.9	86575
		23.68	81112.7	71383.5	84991.8	83733.3
		23.7	78704.1	69244.2	82117.3	82683.3
		23.72	76169.3	67711.3	80220.2	79475
		23.74	74946.1	66281.2	77589.3	78225
		23.76	73045.9	65035.5	76678.2	76466.7
		23.78	71234.4	61707.5	74745.6	73375
		23.8	69161.7	61920.5	72419.8	72091.7
		23.82	68914.1	60506.6	69992.1	70216.7
		23.84	66627	57621.7	68771.6	69066.7
		23.86	64050.3	58138.1	67493.8	67733.3
		23.88	63327.5	56965.7	66096.1	66641.7
		23.9	61982.1	55080.6	64650.1	64100
		23.92	60893.6	54412.8	63664.1	61866.7
		23.94	59758.6	53134.1	61550.6	63050
		23.96	58425.9	52261.2	59595.7	60250
		23.98	56984.2	51494.5	59374.9	59008.3
		24	56252.8	50101.3	58317.9	57875
		24.02	54167.5	48810.3	56376.8	58258.3
		24.04	53129.4	48339	56297.2	56575
		24.06	52881.2	47834.9	55448.2	56933.3
		24.08	52810	47240.7	53741.1	54633.3
		24.1	51174.7	46732.5	52613.4	54283.3
		24.12	50132.2	46220.2	52043	54708.3
		24.14	48740.8	45691.5	50986.1	52216.7
		24.16	47437.7	44855.5	50017.7	52491.7
		24.18	48106.1	43744.9	50428.9	52466.7
		24.2	47366.2	43343.2	48014.5	51033.3
		24.22	46819.8	43076.9	47864.2	51083.3
		24.24	45932.8	42249	47404.3	50733.3
		24.26	45621.7	41859.7	46957.7	49941.7
		24.28	44301.8	40818.7	45458.6	49466.7
		24.3	43604	41216.2	45591.3	50408.3
		24.32	43208.8	40204	45042.9	50433.3
		24.34	42313.5	39941.7	44017	48875
		24.36	42271.4	39277.8	43464.2	48291.7
		24.38	41657.7	38478.6	43238.7	48950
		24.4	41434.9	38511.4	42575.4	47266.7
		24.42	41182.7	38191.7	42111.1	48700
		24.44	39034.7	37831.1	41934.2	48866.7
		24.46	39139.8	37372.1	41717.6	47708.3
		24.48	39349.9	37109.8	40753.5	48141.7
		24.5	38778.2	37339.3	40492.6	47966.7
		24.52	37433.1	37122	40116.8	47691.7
		24.54	38505	36314.7	40368.8	48833.3
		24.56	37933.3	35773.8	39851.4	48241.7
		24.58	37307	35962.3	39418.1	46600
		24.6	36676.4	35896.7	38325.8	47250
		24.62	37147.3	35154.9	38095.9	47200
		24.64	35907.2	34814.8	37985.3	46500
		24.66	35701.2	34376.2	38299.3	46933.3
		24.68	35722.2	34384.4	37304.3	47241.7
		24.7	35268.3	34208.2	36672	46316.7
		24.72	35226.2	34044.3	36375.7	46458.3
		24.74	35058.1	33687.7	36437.6	46608.3
		24.76	33666.7	33499.2	37008.1	44716.7
		24.78	34280.4	32642.7	35765.5	45316.7
		24.8	33834.8	32843.5	35478	45725
		24.82	33519.5	32872.2	35287.9	44600
		24.84	33301	32081.2	35871.6	45066.7
		24.86	32859.6	32458.2	34748.4	44191.7
		24.88	33233.7	32425.4	34200.1	44900
		24.9	33565.8	31831.2	34014.3	42483.3
		24.92	32783.9	31868.1	33735.8	43616.7
		24.94	31640.5	31364	33665	42491.7
		24.96	31190.7	30900.9	34102.8	42558.3
		24.98	30896.5	31482.9	33673.8	42316.7
		25	31409.3	31568.9	33461.6	41266.7
		25.02	31552.3	30827.1	33138.8	42283.3
		25.04	30631.7	29991.1	32705.4	40900
		25.06	30568.6	30503.4	33302.4	40775
		25.08	30316.4	30458.3	32900	40550
		25.1	30249.2	29892.7	32838.1	40458.3
		25.12	29387.4	29806.6	32519.7	40391.7
		25.14	29711.1	30191.9	32652.3	39300
		25.16	29488.3	29995.2	32073.1	38975
		25.18	29387.4	30179.6	31900.6	39058.3
		25.2	29122.6	28982.9	31409.8	38125
		25.22	29038.5	29429.6	31454	38116.7
		25.24	28559.3	29712.4	31878.5	36975
		25.26	28920.8	29429.6	30985.3	37858.3
		25.28	27987.6	28491.1	31095.8	37000
		25.3	28542.5	28437.8	30803.9	36683.3
		25.32	28181	28462.4	30985.3	36933.3
		25.34	28214.6	28425.5	31082.5	37091.7
		25.36	28000.2	28589.5	30684.5	36491.7
		25.38	27352.9	27917.4	30074.3	36408.3
		25.4	27348.7	27769.8	30233.5	36975
		25.42	26966.1	27679.6	30025.6	36666.7
		25.44	26562.6	27564.9	30556.3	36225
		25.46	27151.1	28286.2	30273.3	35700
		25.48	27020.8	26855.9	29605.6	36558.3
		25.5	26844.2	27634.6	29654.2	36291.7
		25.52	25805.9	26614.1	29083.7	36558.3
		25.54	26142.2	27003.4	29419.9	35000
		25.56	25978.3	26962.5	29702.9	36116.7
		25.58	25478	27077.2	28734.4	37033.3
		25.6	26272.5	26142.8	29128	36641.7
		25.62	26461.7	26327.2	29070.5	36266.7
		25.64	25351.9	26646.9	28646	35866.7
		25.66	25616.7	26446.1	28959.9	35808.3
		25.68	25663	26507.6	28371.8	34666.7
		25.7	25583.2	26077.2	28336.4	35291.7
		25.72	25028.3	26671.5	28455.8	35458.3
		25.74	24961	26208.4	28363	34816.7
		25.76	25183.8	25974.8	27580.3	34316.7
		25.78	24725.6	25483	27752.7	35158.3
		25.8	25364.5	25610	27752.7	34208.3
		25.82	25377.1	25614.1	27169	35125
		25.84	24372.5	25425.6	27642.2	34908.3
		25.86	24208.6	25339.6	27173.4	35158.3
		25.88	24330.4	25097.7	27540.5	34233.3
		25.9	23788.2	25618.3	26589.7	34233.3
		25.92	23544.4	25151.1	26810.8	34050
		25.94	24099.3	24659.3	26054.7	33700
		25.96	23826	24999.4	26311.1	33633.3
		25.98	23939.5	24454.3	26673.8	33366.7
		26	23615.9	25315	26364.2	33600
		26.02	23733.5	24978.9	26302.3	31625
		26.04	23842.9	24470.7	26483.6	32016.7
		26.06	23515	24388.8	26983.3	33350
		26.08	23771.4	23786.3	26231.5	32341.7
		26.1	23153.5	24224.8	26483.6	31483.3
		26.12	23157.6	24200.2	26297.9	32525
		26.14	23241.7	24606	26704.7	32250
		26.16	23351	23942	25448.8	31191.7
		26.18	22754.1	23597.8	25639	30633.3
		26.2	22615.4	24233	26249.3	29291.7
		26.22	22892.8	24183.8	25811.5	29941.7
		26.24	22733.1	24224.8	25723	29091.7
		26.26	22829.8	23474.8	25143.7	30083.3
		26.28	22918	23585.5	25815.9	29150
		26.3	21791.5	23368.3	25333.9	28841.7
		26.32	22169.8	23589.6	25241	28866.7
		26.34	21636	23819.1	25046.4	29100
		26.36	22195	23003.5	24847.4	27383.3
		26.38	22405.2	23331.4	24812.1	28300
		26.4	22047.9	23204.3	24750.2	27408.3
		26.42	21947	23122.4	25400.2	26958.3
		26.44	22031.1	23048.6	24542.3	27575
		26.46	21488.8	23651.1	24321.2	27625
		26.48	21476.2	22864.2	24736.9	26691.7
		26.5	21190.4	23339.6	24100.1	26425
		26.52	21102.1	22958.5	24325.7	26141.7
		26.54	21627.5	22749.4	24290.3	26466.7
		26.56	21715.8	22798.6	24073.6	26408.3
		26.58	21013.8	22970.7	24471.6	26575
		26.6	21673.8	22929.8	23728.7	26491.7
		26.62	21661.2	22405.2	24113.4	26033.3
		26.64	21261.8	22261.8	23795	25925
		26.66	20967.6	22610.1	24024.9	26458.3
		26.68	21068.5	22671.6	23220.1	25850
		26.7	20933.9	22675.7	23189.2	26308.3
		26.72	21354.3	22335.5	24011.7	26308.3
		26.74	21039	22101.9	23892.3	27016.7
		26.76	20933.9	22479	23777.3	26458.3
		26.78	20803.7	22479	23675.6	26975
		26.8	20660.7	21946.2	23127.3	27116.7
		26.82	20988.6	22589.6	23914.4	26183.3
		26.84	20433.7	22356	23534.1	26825
		26.86	20526.2	22601.9	23317.4	26525
		26.88	20757.4	21884.7	23454.5	26816.7
		26.9	20303.4	22368.3	23290.9	27358.3
		26.92	20610.3	22110.1	23724.2	28116.7
		26.94	20219.3	22069.1	23401.4	27800
		26.96	20366.5	22142.9	23817.1	27783.3
		26.98	20295	22565	23038.9	28466.7
		27	20929.8	22196.2	23799.4	28883.3
		27.02	20126.9	22163.4	23083.1	28500
		27.04	20681.7	21638.8	23450.1	28558.3
		27.06	20324.4	22040.5	22826.6	29466.7
		27.08	20320.2	21950.3	22671.8	30083.3
		27.1	20299.2	21741.3	23193.6	30750
		27.12	20580.8	21876.5	22972.5	30658.3
		27.14	20110.1	22249.5	23582.8	31791.7
		27.16	19677.1	21962.6	22870.8	31108.3
		27.18	19996.6	22060.9	23211.3	31558.3
		27.2	20685.9	22380.6	23733.1	31691.7
		27.22	20622.9	22507.7	22570.1	32041.7
		27.24	20492.6	21843.8	23366	32741.7
		27.26	20101.6	22081.4	22804.5	32633.3
		27.28	20219.3	21823.2	22976.9	33741.7
		27.3	20248.8	21782.3	22910.6	32158.3
		27.32	20866.7	21470.8	22884.1	34541.7
		27.34	20278.2	21306.9	22649.7	33816.7
		27.36	20496.8	22360.1	22888.5	34400
		27.38	20374.9	22421.6	22985.8	35333.3
		27.4	20669.1	22327.3	23038.9	34716.7
		27.42	20404.3	21974.9	22649.7	34891.7
		27.44	20572.4	21831.5	22928.3	35975
		27.46	20635.5	21343.8	22839.9	37075
		27.48	20496.8	21954.4	22826.6	36325
		27.5	20614.5	22151.1	23167.1	36083.3
		27.52	20316	21093.8	22238.4	38091.7
		27.54	20425.3	22085.5	22848.7	37816.7
		27.56	20269.8	21729	22720.5	37908.3
		27.58	19891.4	22208.5	23034.4	38700
		27.6	20946.6	21634.7	22963.7	38791.7
		27.62	20660.7	21974.9	22530.3	38725
		27.64	20450.6	22261.8	22654.1	39783.3
		27.66	20458.9	21811	23171.5	39700
		27.68	19996.6	22257.6	22632	40566.7
		27.7	19622.4	21614.2	23202.5	40833.3
		27.72	19836.8	22208.5	22853.1	40633.3
		27.74	20152.1	22040.5	22322.5	41375
		27.76	19748.5	21429.8	22326.9	41750
		27.78	20059.6	21999.5	22884.1	42225
		27.8	19479.5	21987.2	23299.7	42383.3
		27.82	19387	21958.5	23118.4	43075
		27.84	19698.1	21589.6	23087.5	42608.3
		27.86	19412.2	21454.4	22419.7	42500
		27.88	19303	21163.4	22424.2	43566.7
		27.9	19029.7	21892.9	23100.7	44008.3
		27.92	19210.5	21593.7	22738.1	43183.3
		27.94	18882.6	21638.8	22645.3	43241.7
		27.96	19332.4	21700.3	22685.1	44266.7
		27.98	19214.7	21323.2	22477.2	42850
		28	18966.7	21925.7	22530.3	42800
		28.02	19248.3	21876.5	22393.2	43083.3
		28.04	19176.9	21765.9	22295.9	42266.7
		28.06	19252.5	21651.1	22897.3	42933.3
		28.08	19109.6	22007.7	22711.6	42708.3
		28.1	18844.7	21270	22366.7	43316.7
		28.12	18567.3	21479	22349	43200
		28.14	18769.1	21999.5	22406.5	42391.7
		28.16	18865.8	21585.6	22410.9	42933.3
		28.18	18949.9	21663.4	22618.7	41233.3
		28.2	18596.8	21511.8	22397.6	42241.7
		28.22	18970.8	21651.1	22530.3	41291.7
		28.24	19185.2	21278.2	22410.9	41075
		28.26	18949.9	21409.3	22609.9	42216.7
		28.28	18722.9	21974.9	22441.9	41325
		28.3	18378.1	20995.4	22287.1	41350
		28.32	18147	21372.4	23264.4	40541.7
		28.34	18853.2	21347.8	22313.6	40716.7
		28.36	19109.6	21114.2	22017.4	40866.7
		28.38	18630.4	21183.9	22623.1	39300
		28.4	18924.6	21495.4	22437.4	40566.7
		28.42	18676.6	21208.5	22808.9	39908.3
		28.44	18521.1	21634.7	22256.2	39600
		28.46	18634.6	20946.2	22835.4	39241.7
		28.48	18764.9	21499.5	22481.7	38358.3
		28.5	18281.5	21425.7	22764.7	38266.7
		28.52	18516.9	21171.6	22450.7	39191.7
		28.54	18870	21069.2	22163.3	38225
		28.56	18521.1	21962.6	22618.7	38500
		28.58	18672.4	21421.6	22074.8	38050
		28.6	18466.4	21044.6	21937.8	36225
		28.62	18352.9	21364.3	22123.5	37025
		28.64	18697.6	21327.4	22326.9	35725
		28.66	18487.5	20876.5	22587.8	35383.3
		28.68	18235.2	21126.5	22499.3	34725
		28.7	18336.1	21831.5	22114.6	34291.7
		28.72	17861.1	21278.2	22472.8	34258.3
		28.74	18306.7	21171.6	22282.7	33016.7
		28.76	18390.8	20614.3	21902.4	32208.3
		28.78	18664	21089.6	22119	32375
		28.8	18458	21085.6	22203.1	31400
		28.82	18693.4	21294.6	21964.3	31066.7
		28.84	18516.9	21233.1	21933.3	30116.7
		28.86	18861.6	20765.9	22181	28366.7
		28.88	18701.8	21323.2	21990.8	28708.3
		28.9	18374	20700.3	22437.4	28183.3
		28.92	18626.2	20642.9	22039.4	27883.3
		28.94	18579.9	20954.4	22300.4	27858.3
		28.96	18827.9	21294.6	21964.3	27250
		28.98	18432.8	20831.5	22079.2	27441.7
		29	18323.5	21638.8	22083.7	27150
		29.02	17810.7	21679.8	22632	26325
		29.04	18121.7	20876.5	22132.3	26558.3
		29.06	18062.9	21421.6	22702.7	27100
		29.08	17945.2	21212.6	22291.5	27433.3
		29.1	17865.3	21245.4	22300.4	26858.3
		29.12	17566.9	21462.6	22517	26683.3
		29.14	18189	20806.9	22163.3	27216.7
		29.16	17894.7	20872.5	22490.5	27191.7
		29.18	18104.9	20852	22304.8	26733.3
		29.2	18016.7	21474.9	22309.2	26633.3
		29.22	17877.9	20823.3	21959.8	27283.3
		29.24	18100.7	20847.9	22119	26708.3
		29.26	18025	21122.4	22437.4	27241.7
		29.28	17928.4	20749.5	22499.3	27325
		29.3	17613.1	21052.8	22097	26775
		29.32	17709.8	20470.8	22517	27458.3
		29.34	17806.5	20499.5	22676.2	27483.3
		29.36	17566.9	20585.6	22499.3	28083.3
		29.38	18096.5	20892.9	22070.4	27966.7
		29.4	17592.1	20708.5	21942.2	28708.3
		29.42	17840.1	20470.8	22605.5	28541.7
		29.44	17756	20683.9	22667.4	27675
		29.46	17781.2	21081.5	22623.1	28341.7
		29.48	17537.5	20909.4	22747	28975
		29.5	18004.1	21003.6	22552.4	29850
		29.52	17810.7	20999.5	23114	29425
		29.54	17369.3	20741.3	22906.2	29533.3
		29.56	17823.3	20548.7	23158.2	30516.7
		29.58	17066.6	20552.8	22817.7	30400
		29.6	17390.3	20544.6	23140.5	30158.3
		29.62	17789.7	20720.8	23520.8	31558.3
		29.64	17268.4	21130.7	23229	32283.3
		29.66	17449.2	20856	23021.1	32850
		29.68	17671.9	20671.6	23149.4	33041.7
		29.7	17381.9	21192.1	22981.3	33483.3
		29.72	17289.4	21085.6	23158.2	34600
		29.74	17297.8	20974.9	23405.8	34716.7
		29.76	17781.2	21097.9	23520.8	34941.7
		29.78	17159.1	20790.5	23290.9	37450
		29.8	17133.9	20708.5	23366	37300
		29.82	16885.9	20970.8	23680	37950
		29.84	17470.2	21093.8	23711	39708.3
		29.86	17217.9	21126.5	23702.2	40241.7
		29.88	17020.4	21048.7	23299.7	41041.7
		29.9	17390.3	21286.4	23733.1	41375
		29.92	16717.8	21495.4	23914.4	42983.3
		29.94	17264.2	20974.9	24016.1	44741.7
		29.96	17449.2	21015.9	24215.1	45158.3
		29.98	16906.9	21306.9	23936.5	45758.3
		30	17503.8	21503.6	24051.5	46700
		30.02	17138.1	21601.9	24095.7	47266.7
		30.04	17075	21372.4	23697.7	49708.3
		30.06	17079.2	21175.7	23476.6	51216.7
		30.08	17272.6	20966.7	23971.9	53233.3
		30.1	17352.5	20884.8	24064.7	53616.7
		30.12	16873.3	21122.4	24153.2	54008.3
		30.14	17028.8	20626.6	24343.3	55691.7
		30.16	17428.1	20798.7	24480.4	54591.7
		30.18	16961.5	20987.2	24520.2	56933.3
		30.2	16806	20708.5	24462.7	57625
		30.22	16944.7	20901.1	25064.1	59683.3
		30.24	16986.8	20913.4	23914.4	59991.7
		30.26	16764	20720.8	23728.7	61008.3
		30.28	17033	21147	24356.6	60966.7
		30.3	16948.9	21216.7	24228.3	63200
		30.32	17154.9	21024.1	24219.5	64108.3
		30.34	16692.5	21208.5	24175.3	65066.7
		30.36	16646.3	20565.1	24157.6	65650
		30.38	17314.6	21335.5	23927.7	66200
		30.4	16810.2	20876.5	24157.6	66916.7
		30.42	17213.8	20491.3	24016.1	67500
		30.44	17184.4	20700.3	24016.1	68733.3
		30.46	17407.1	20544.6	23839.2	68500
		30.48	17016.2	20798.7	24086.9	67283.3
		30.5	17142.3	20536.4	24374.3	68166.7
		30.52	17100.3	20835.6	23980.7	68358.3
		30.54	17033	20892.9	23671.2	67991.7
		30.56	17138.1	20868.3	24148.7	68975
		30.58	16894.3	20745.4	23671.2	67975
		30.6	17175.9	20630.7	24095.7	68750
		30.62	17159.1	20630.7	23494.3	66766.7
		30.64	17054	20675.8	23631.4	67175
		30.66	17520.6	20729	23936.5	65525
		30.68	17419.7	20056.9	23304.2	65183.3
		30.7	17037.2	20794.6	23905.6	65166.7
		30.72	16419.3	20565.1	23489.9	62666.7
		30.74	16961.5	20642.9	24100.1	61875
		30.76	17007.8	20794.6	23136.1	60600
		30.78	16965.7	21069.2	23012.3	60808.3
		30.8	16894.3	20167.5	23003.5	60233.3
		30.82	17243.2	20347.9	23202.5	58983.3
		30.84	17150.7	20151.2	22729.3	58958.3
		30.86	16772.4	20261.8	22671.8	57583.3
		30.88	17201.1	20696.2	22574.5	55300
		30.9	17083.5	20433.9	22357.8	55875
		30.92	16852.2	20024.1	22481.7	53491.7
		30.94	16919.5	20212.6	22127.9	53325
		30.96	17260	20233.1	22760.3	51408.3
		30.98	16835.4	19897	21747.6	50508.3
		31	16726.1	20224.9	22366.7	48158.3
		31.02	17121.3	20487.2	21942.2	46875
		31.04	16755.6	20274.1	22601.1	45616.7
		31.06	16885.9	19507.7	22097	45166.7
		31.08	16877.5	19938.1	21685.7	43316.7
		31.1	16747.2	19684	21889.1	42391.7
		31.12	16507.6	19761.8	21707.8	42716.7
		31.14	17264.2	19675.7	21619.4	41041.7
		31.16	16927.9	19405.3	21301	40450
		31.18	17091.8	19356.1	21482.3	39908.3
		31.2	16696.7	19036.4	21460.2	38008.3
		31.22	16848	19302.8	21539.8	37683.3
		31.24	16797.6	19556.9	21128.5	36008.3
		31.26	16646.3	19852	21323.1	35975
		31.28	16511.7	19651.2	20978.1	36750
		31.3	16700.9	19462.6	21053.3	35333.3
		31.32	16511.7	19073.3	20385.6	34175
		31.34	16633.7	19278.2	20898.5	34608.3
		31.36	16751.3	18917.6	21513.2	33258.3
		31.38	16612.6	19298.7	20748.2	33433.3
		31.4	16389.9	18819.2	20478.5	32816.7
		31.42	16272.1	19311	20558.1	32208.3
		31.44	16621.1	19237.3	20708.4	32225
		31.46	16621.1	18888.9	19850.5	32075
		31.48	16457.1	19229	20067.2	30933.3
		31.5	16246.9	19048.7	20947.2	31541.7
		31.52	16633.7	18819.2	20279.5	31658.3
		31.54	16116.6	18032.4	20005.3	30716.7
		31.56	16532.8	18815.1	20142.4	30475
		31.58	16381.4	18696.3	19916.9	29491.7
		31.6	16709.3	18397.1	20080.5	29616.7
		31.62	16238.5	18356.1	19828.5	29633.3
		31.64	15889.6	18077.4	20230.8	29250
		31.66	16091.4	17786.5	19297.8	28783.3
		31.68	16112.4	18241.4	19576.4	29100
		31.7	16692.5	18388.9	20177.8	29750
		31.72	16049.4	18077.4	19956.7	29458.3
		31.74	16015.7	18081.6	19408.3	27858.3
		31.76	16108.2	17999.6	19032.5	28566.7
		31.78	16137.7	18229.1	19740	28583.3
		31.8	15629	18306.9	19266.8	28325
		31.82	15805.5	18327.4	18997.1	27925
		31.84	15645.8	17470.9	19306.6	28050
		31.86	16263.8	18024.2	19342	27941.7
		31.88	15721.5	18266	18899.8	27816.7
		31.9	16246.9	18114.3	19647.1	27933.3
		31.92	16410.9	18339.7	19204.9	28025
		31.94	15742.5	18011.9	19001.5	28233.3
		31.96	15982.1	17856.1	18904.2	27166.7
		31.98	16293.2	18077.4	18638.9	26766.7
		32	15603.8	17315.1	18829	27775
		32.02	16192.3	18122.5	19311.1	27191.7
		32.04	16053.6	17339.7	18864.4	26716.7
		32.06	16297.4	17991.4	18895.4	27550
		32.08	15940.1	17958.6	18824.6	26958.3
		32.1	16074.6	18290.6	18665.4	27466.7
		32.12	16335.2	17761.9	18864.4	26941.7
		32.14	16385.6	18397.1	19014.8	27100
		32.16	15872.8	17925.8	18444.3	26750
		32.18	15729.9	17655.3	18740.6	27483.3
		32.2	15994.7	17770.1	18833.5	27008.3
		32.22	16284.7	18130.7	18793.7	27108.3
		32.24	16486.5	18237.3	18475.3	27250
		32.26	15872.8	17979.1	18665.4	27033.3
		32.28	16541.2	17475	18669.8	26950
		32.3	16263.8	18602	18802.5	26716.7
		32.32	16961.5	17860.2	18665.4	27141.7
		32.34	16646.3	18155.3	18307.3	27225
		32.36	16486.5	17761.9	18634.5	26916.7
		32.38	17033	18479.1	18612.4	28016.7
		32.4	16541.2	17831.5	19244.7	27366.7
		32.42	16789.2	18884.8	19244.7	27675
		32.44	16503.4	18499.6	19120.9	26941.7
		32.46	16566.4	18511.9	19028	27975
		32.48	16806	19155.3	18731.8	27925
		32.5	17150.7	18556.9	18594.7	28175
		32.52	17356.7	18884.8	18612.4	28050
		32.54	17083.5	18335.6	19028	27583.3
		32.56	16999.4	19097.9	19541	28008.3
		32.58	17066.6	18860.2	20000.9	28083.3
		32.6	17310.5	19073.3	19395.1	28658.3
		32.62	17251.6	19536.4	19527.7	29550
		32.64	17054	18839.7	19501.2	29958.3
		32.66	17541.6	19421.7	20098.2	29241.7
		32.68	17831.7	19573.3	20571.4	29841.7
		32.7	18147	19774.1	20275	30550
		32.72	18542.1	19569.2	20390	31258.3
		32.74	18050.3	20241.3	20230.8	31000
		32.76	17680.4	19647.1	20416.6	30841.7
		32.78	18323.5	20114.3	20544.8	31000
		32.8	18369.8	19987.2	20279.5	32175
		32.82	18264.6	20626.6	20938.3	31350
		32.84	18537.9	20716.7	20916.3	32091.7
		32.86	18579.9	20798.7	21168.3	32333.3
		32.88	18785.9	20864.3	21075.5	33533.3
		32.9	19223.1	20921.6	21177.1	32983.3
		32.92	19273.5	21376.6	21420.4	33500
		32.94	19210.5	21757.7	21557.5	34800
		32.96	19576.2	21376.6	21734.3	35191.7
		32.98	19731.7	21790.4	21986.4	35783.3
		33	19685.5	22647	22030.6	35850
		33.02	19828.4	22560.9	22366.7	36008.3
		33.04	19988.1	22618.3	22353.4	35933.3
		33.06	20168.9	22421.6	23410.3	37325
		33.08	20757.4	22036.3	22459.5	37616.7
		33.1	20816.3	22892.9	22919.5	37833.3
		33.12	21240.8	23741.2	23255.5	37900
		33.14	21320.7	24052.7	23472.2	38308.3
		33.16	21211.4	23479	22968.1	39458.3
		33.18	21375.3	23905.1	23848.1	39150
		33.2	21715.8	23622.4	24343.3	39458.3
		33.22	21829.3	23757.6	24082.4	38508.3
		33.24	22165.6	24347.8	23883.4	39516.7
		33.26	21833.5	24737.1	24104.5	39341.7
		33.28	22350.5	24220.7	24940.3	40433.3
		33.3	22842.4	24638.8	24591	40166.7
		33.32	22918	24618.2	24856.3	39941.7
		33.34	22892.8	24946.1	24829.8	40141.7
		33.36	23140.8	25446.1	24644.1	41591.7
		33.38	23418.3	25679.7	25134.9	41066.7
		33.4	23367.8	26032.1	25501.9	40316.7
		33.42	23754.6	26204.3	25829.1	41275
		33.44	23704.1	26503.5	26275.8	41091.7
		33.46	24095.1	26060.9	26063.5	41350
		33.48	23746.2	26474.8	25877.8	41350
		33.5	23636.8	26864.1	26664.9	40633.3
		33.52	24763.4	26450.2	26567.6	42441.7
		33.54	24612.1	27142.8	26700.3	42391.7
		33.56	25108.1	27347.7	26704.7	41283.3
		33.58	25099.7	26544.4	27284	41533.3
		33.6	25175.4	27622.3	27509.5	42375
		33.62	24696.2	27700.2	27337.1	41558.3
		33.64	25478	27138.7	27575.9	42150
		33.66	25911	27716.5	27894.3	41900
		33.68	25692.4	27687.9	27850	41316.7
		33.7	25431.8	27224.7	28283.4	41400
		33.72	25175.4	28507.5	28314.3	42816.7
		33.74	25562.1	28085.4	28217	42300
		33.76	26129.6	28474.7	27841.2	42158.3
		33.78	25431.8	28540.3	28305.5	42550
		33.8	25726.1	28765.7	28840.6	41450
		33.82	26045.5	28708.3	28513.3	41333.3
		33.84	26142.2	28425.5	28836.1	41600
		33.86	26011.9	28753.4	28584.1	41700
		33.88	26142.2	28970.6	28562	41241.7
		33.9	26638.2	28966.5	28500	41825
		33.92	26289.4	29212.4	28853.8	41783.3
		33.94	26154.8	28761.6	29269.5	41558.3
		33.96	26142.2	29638.7	28615	41250
		33.98	26217.9	28905	29269.5	40400
		34	26587.8	28810.8	29017.4	41633.3
		34.02	26053.9	29052.6	29371.2	41533.3
		34.04	26688.7	28581.3	29172.2	41400
		34.06	26566.8	28864.1	28491.2	41291.7
		34.08	26154.8	28577.2	29552.5	40666.7
		34.1	26398.6	28835.4	29035.1	40433.3
		34.12	26365	29314.9	29070.5	40900
		34.14	26121.2	28384.6	28526.6	41683.3
		34.16	25713.4	29372.2	29689.6	41350
		34.18	25890	28544.4	28929	40766.7
		34.2	26112.8	29105.8	28588.5	40441.7
		34.22	26016.1	29163.2	29411	41725
		34.24	26512.1	28724.7	29251.8	42066.7
		34.26	26272.5	28540.3	29030.7	41941.7
		34.28	26100.2	28790.3	28615	41808.3
		34.3	26335.6	28646.9	29300.5	41808.3
		34.32	25528.5	28626.3	28884.8	40583.3
		34.34	25906.8	28421.5	28442.6	41650
		34.36	25999.3	27753.4	29061.7	42283.3
		34.38	25562.1	28183.7	28164	40783.3
		34.4	25520.1	27798.5	28124.2	40766.7
		34.42	25679.8	27749.3	28606.2	41841.7
		34.44	25709.3	27733	28522.2	41725
		34.46	25406.6	27851.8	28623.9	41183.3
		34.48	25255.3	27700.2	28279	41358.3
		34.5	24876.9	27056.7	27903.1	41158.3
		34.52	25457	27142.8	28018.1	41133.3
		34.54	25015.7	27761.6	28102.1	40575
		34.56	25410.8	27487.1	27770.4	41166.7
		34.58	24805.5	27802.6	26974.4	39633.3
		34.6	24481.8	26646.9	26992.2	40250
		34.62	25234.2	27405.1	27301.7	39208.3
		34.64	24460.8	26347.7	27390.1	39691.7
		34.66	24364.1	26478.9	27372.4	38475
		34.68	24250.6	26302.6	26519	39025
		34.7	24448.2	25868.2	27027.5	37750
		34.72	24162.3	26417.4	27014.2	38941.7
		34.74	24347.3	25765.8	26726.8	37708.3
		34.76	23931.1	25396.9	26620.7	38733.3
		34.78	23405.7	24995.3	26656	36758.3
		34.8	23973.2	25269.9	25957.4	37591.7
		34.82	23035.8	25233	25696.5	36425
		34.84	23220.7	25687.9	26664.9	36375
		34.86	23330	25220.7	25378.1	36083.3
		34.88	23128.2	24638.8	26019.3	36091.7
		34.9	22968.5	24581.4	25577.1	34983.3
		34.92	23065.2	24942	25103.9	34766.7
		34.94	23351	24417.4	25108.4	35308.3
		34.96	23094.6	24593.7	25776.1	35158.3
		34.98	22489.3	24429.7	25232.2	34350
		35	22459.9	24024	25152.6	34791.7
		35.02	21909.2	24044.5	24675	33516.7
		35.04	21379.5	24155.2	24714.8	33333.3
		35.06	22018.5	24097.8	24232.8	33491.7
		35.08	22064.7	23745.3	24657.3	33416.7
		35.1	22102.6	23569.1	24272.6	32358.3
		35.12	21955.4	23409.3	23927.7	33058.3
		35.14	21795.7	22856	24299.1	32591.7
		35.16	21669.6	23056.8	23202.5	32766.7
		35.18	21387.9	22938	23856.9	32141.7
		35.2	21165.1	23015.8	23755.2	32791.7
		35.22	21160.9	22794.5	24064.7	32516.7
		35.24	20942.4	22655.2	23481	32566.7
		35.26	20677.5	22966.7	21990.8	32141.7
		35.28	20938.1	22216.7	23432.4	32808.3
		35.3	21076.9	22626.5	23012.3	32775
		35.32	20475.8	21774.1	22203.1	32358.3
		35.34	20387.5	21872.4	22645.3	32683.3
		35.36	21282.9	22515.8	22570.1	32608.3
		35.38	20538.8	21487.2	22216.4	32241.7
		35.4	19870.5	21950.3	22565.7	33250
		35.42	20803.7	21716.7	22402.1	31733.3
		35.44	20328.6	21634.7	22295.9	32175
		35.46	20047	21495.4	22101.4	31433.3
		35.48	20160.5	21724.9	21928.9	31441.7
		35.5	19908.3	21261.8	22194.2	31800
		35.52	19979.7	21610.2	21424.8	32466.7
		35.54	19504.7	21401.1	21849.3	31675
		35.56	19580.4	21040.5	21973.1	31650
		35.58	19727.5	21229	21327.5	31791.7
		35.6	19841	20868.3	20969.3	30583.3
		35.62	19370.2	20909.4	21057.7	31675
		35.64	19353.4	20659.3	21336.3	31900
		35.66	19731.7	20659.3	21376.1	30866.7
		35.68	19563.6	20565.1	20942.8	30458.3
		35.7	19071.7	20561	21455.7	30525
		35.72	18811.1	20806.9	20673	30975
		35.74	19202.1	20671.6	21062.2	30975
		35.76	18945.6	20802.8	20779.2	30133.3
		35.78	19134.8	20532.3	20407.7	30216.7
		35.8	19214.7	20265.9	21234.7	30033.3
		35.82	19160	20438	20903	29900
		35.84	19214.7	20032.3	20540.4	29625
		35.86	19189.5	19856.1	20098.2	29283.3
		35.88	18924.6	19905.3	20615.6	28658.3
		35.9	18785.9	20331.5	20717.3	28341.7
		35.92	18899.4	20147.1	20328.1	28600
		35.94	18626.2	20380.7	20562.5	28275
		35.96	19050.8	19946.2	20067.2	29058.3
		35.98	18958.2	19720.8	20235.2	28608.3
		36	19042.3	19995.4	20690.7	28341.7
		36.02	18331.9	19888.9	20314.8	27175
		36.04	18718.6	19839.7	20129.1	27008.3
		36.06	18189	20040.5	20160.1	27250
		36.08	18605.1	20253.6	20235.2	26191.7
		36.1	19227.3	19708.5	20177.8	27083.3
		36.12	18323.5	19622.5	20491.8	26525
		36.14	18399.2	19602	20177.8	25533.3
		36.16	18424.4	19938.1	20350.2	26150
		36.18	18731.2	19929.9	19890.3	26400
		36.2	18260.5	19643	20040.7	26333.3
		36.22	18634.6	19770	19810.7	26083.3
		36.24	18159.6	19270	19894.8	25375
		36.26	18651.4	20142.9	20191	25533.3
		36.28	18525.3	19614.3	19470.3	24808.3
		36.3	18155.4	20261.8	19620.6	24600
		36.32	18168	19470.9	19779.8	25525
		36.34	18315.1	19450.4	19629.5	24525
		36.36	18605.1	19696.3	20244.1	24108.3
		36.38	18664	19733.1	19779.8	24808.3
		36.4	17999.8	19864.3	19001.5	24091.7
		36.42	18092.3	19774.1	19368.5	25066.7
		36.44	18600.9	19618.4	19567.5	23875
		36.46	18382.4	19675.7	19510.1	24658.3
		36.48	18020.9	19442.1	20089.3	23658.3
		36.5	18214.2	19425.8	19576.4	24216.7
		36.52	18121.7	20020	19881.5	23725
		36.54	17852.7	19438.1	19779.8	24125
		36.56	18252	19196.2	19426	23850
		36.58	18121.7	19573.3	19412.7	23591.7
		36.6	17806.5	19507.7	20297.2	23033.3
		36.62	18176.4	19302.8	19518.9	23775
		36.64	18125.9	18806.9	19558.7	23983.3
		36.66	17663.6	19569.2	19642.7	24050
		36.68	18033.5	19474.9	19523.3	23675
		36.7	18483.3	19294.6	19156.3	24283.3
		36.72	18352.9	19393	19580.8	22791.7
		36.74	18138.5	19417.6	19611.7	22950
		36.76	18205.8	19823.3	19160.7	23850
		36.78	18495.9	19339.7	19364.1	23091.7
		36.8	18903.6	19159.4	19850.5	23091.7
		36.82	18411.8	19667.6	19594.1	23141.7
		36.84	18062.9	19229	19549.9	23258.3
		36.86	17789.7	18856.1	19510.1	22933.3
		36.88	17865.3	19499.5	19784.2	22975
		36.9	17856.9	19720.8	19461.4	23425
		36.92	18378.1	19466.7	19355.3	23258.3
		36.94	18315.1	18761.8	19134.2	22516.7
		36.96	17693	19622.5	18944	22850
		36.98	17835.9	19093.8	19337.6	22941.7
		37	17819.1	19065.1	19019.2	23166.7
		37.02	18159.6	19061	19757.7	22966.7
		37.04	18096.5	19093.8	19633.9	23091.7
		37.06	17827.5	19343.8	19235.9	22866.7
		37.08	17898.9	19044.6	18930.8	23300
		37.1	17583.7	18893	19222.6	23266.7
		37.12	17646.7	19065.1	19452.5	23050
		37.14	17558.4	18856.1	19350.9	22325
		37.16	17697.2	19056.9	19094.4	22391.7
		37.18	17558.4	18958.6	19408.3	22700
		37.2	17415.5	19413.5	19063.4	23108.3
		37.22	17180.1	19089.7	19059	22508.3
		37.24	17613.1	18950.3	19098.8	23133.3
		37.26	17566.9	18770.1	19156.3	22741.7
		37.28	17461.8	18839.7	18678.7	23633.3
		37.3	17676.2	18659.4	18784.8	23291.7
		37.32	17709.8	18995.4	18762.7	22783.3
		37.34	17823.3	18536.5	18908.6	22750
		37.36	17407.1	18368.4	18621.2	23575
		37.38	17230.6	18573.3	18776	22875
		37.4	17142.3	18520	19492.3	22425
		37.42	17898.9	18593.8	19006	22916.7
		37.44	17415.5	18798.7	18842.3	23808.3
		37.46	17663.6	18786.4	18979.4	23816.7
		37.48	17877.9	19003.7	19151.9	23333.3
		37.5	17394.5	19073.3	18493	23158.3
		37.52	17327.3	18827.4	18833.5	23483.3
		37.54	17133.9	18167.6	18798.1	22533.3
		37.56	17562.7	18446.3	18952.9	22983.3
		37.58	17579.5	18548.8	19019.2	23175
		37.6	17289.4	18278.3	18674.3	23433.3
		37.62	17398.7	18028.2	18360.3	22816.7
		37.64	17680.4	17954.5	18815.8	23266.7
		37.66	17739.2	18466.8	18948.4	23708.3
		37.68	17100.3	18544.6	18970.6	23516.7
		37.7	17457.6	18622.5	18280.7	22591.7
		37.72	17188.5	18602	18665.4	23308.3
		37.74	17482.8	18675.8	18068.5	23100
		37.76	17310.5	18688.1	18599.1	23341.7
		37.78	17129.7	18872.5	18612.4	23150
		37.8	17852.7	18606.1	18616.8	23475
		37.82	17117.1	18565.1	18316.1	23708.3
		37.84	17398.7	18405.3	18625.6	23625
		37.86	17096.1	18220.9	18762.7	23700
		37.88	17226.4	18470.9	18798.1	23275
		37.9	17457.6	18278.3	18784.8	23666.7
		37.92	17129.7	18282.3	18338.2	23575
		37.94	17360.9	18417.6	18364.7	23766.7
		37.96	17007.8	18925.8	18581.4	23125
		37.98	16995.2	18155.3	18904.2	23016.7
		38	17318.8	18192.2	18714.1	23841.7
		38.02	17369.3	18425.8	18696.4	23125
		38.04	16860.7	17921.7	18360.3	22858.3
		38.06	17726.6	18700.4	18444.3	24508.3
		38.08	16961.5	17839.7	18033.1	23791.7
		38.1	16932.1	18388.9	18674.3	24466.7
		38.12	17247.4	18155.3	17723.5	24566.7
		38.14	17024.6	18261.8	18139.2	23750
		38.16	16894.3	18024.2	18462	24283.3
		38.18	16957.4	18405.3	18400.1	24225
		38.2	16738.7	18085.6	19045.7	24525
		38.22	17297.8	18405.3	18731.8	24608.3
		38.24	16940.5	18306.9	18218.8	23841.7
		38.26	17671.9	18290.6	18444.3	23683.3
		38.28	17276.8	18237.3	18572.6	24175
		38.3	17171.7	18761.8	18625.6	24258.3
		38.32	17121.3	18110.2	18921.9	24500
		38.34	17213.8	18048.7	18223.2	23966.7
		38.36	17062.4	17970.9	19023.6	23733.3
		38.38	17129.7	18159.4	18625.6	23883.3
		38.4	17306.2	18438.1	18077.3	24366.7
		38.42	16852.2	18327.4	18448.8	24700
		38.44	17449.2	18036.5	18307.3	24500
		38.46	17125.5	18405.3	18351.5	24241.7
		38.48	17180.1	18413.5	18090.6	24808.3
		38.5	16709.3	18384.8	18753.9	24941.7
		38.52	17285.2	18020.1	18714.1	25366.7
		38.54	17197	18237.3	18776	24716.7
		38.56	17049.8	18425.8	18767.2	25216.7
		38.58	16991	18040.5	18727.4	25316.7
		38.6	16482.3	18372.5	18886.6	25033.3
		38.62	16646.3	18015.9	17913.7	24958.3
		38.64	17390.3	18237.3	18559.3	24991.7
		38.66	17226.4	18286.4	18563.7	24591.7
		38.68	17121.3	18241.4	18537.2	25791.7
		38.7	16625.2	17975	18369.2	25191.7
		38.72	16747.2	18270.1	18767.2	26116.7
		38.74	16948.9	17905.3	18351.5	24850
		38.76	16831.2	17843.8	18652.2	25716.7
		38.78	16881.7	18454.5	18386.8	25533.3
		38.8	16806	18122.5	18108.3	25800
		38.82	16625.2	18065.1	18634.5	25550
		38.84	16885.9	18241.4	18453.2	26000
		38.86	16768.2	18061	18484.1	26225
		38.88	16633.7	18024.2	18103.9	26266.7
		38.9	16839.6	17942.2	18559.3	25500
		38.92	16843.9	18323.3	18776	25416.7
		38.94	16713.5	18372.5	18307.3	26308.3
		38.96	17197	17819.2	17962.3	26350
		38.98	16793.4	17770.1	18294	26116.7
		39	16713.5	17860.2	17794.3	26458.3
		39.02	16465.5	17651.2	18360.3	26575
		39.04	16675.7	17712.7	17997.7	25650
		39.06	16524.4	17946.3	18232.1	25775
		39.08	16978.3	17393	18515.1	26450
		39.1	16616.9	17261.9	17856.2	26250
		39.12	16877.5	17868.4	17586.5	27141.7
		39.14	16196.5	17491.4	17900.4	25483.3
		39.16	16827	17290.6	18059.6	26283.3
		39.18	16633.7	17364.3	18117.1	25566.7
		39.2	16427.7	17057	17803.1	25950
		39.22	16272.1	17483.2	17515.7	25275
		39.24	16440.3	17548.7	17926.9	25100
		39.26	16419.3	17446.3	17984.5	26258.3
		39.28	16503.4	17352	17816.4	25391.7
		39.3	15818.1	17462.7	18320.5	25216.7
		39.32	16520.2	17581.5	18006.5	25183.3
		39.34	16083	17479.1	18245.3	25125
		39.36	16637.8	17126.6	17276.9	24925
		39.38	16146	17462.7	17378.6	24816.7
		39.4	15809.8	17155.3	17334.4	24625
		39.42	16612.6	17102	16971.8	24991.7
		39.44	16045.1	17179.9	17427.3	24250
		39.46	16070.4	17085.7	17617.4	24783.3
		39.48	16011.5	17487.3	17714.7	23950
		39.5	16095.6	16782.4	17330	24558.3
		39.52	16112.4	16975	17559.9	24225
		39.54	16057.8	16794.7	17458.2	23966.7
		39.56	16305.8	16737.3	17710.3	23775
		39.58	16150.3	16794.7	17254.8	23058.3
		39.6	15595.4	16876.7	17246	22791.7
		39.62	15662.6	16511.9	17626.3	23333.3
		39.64	15599.6	16798.8	17064.6	22075
		39.66	15826.6	16442.2	17449.4	22883.3
		39.68	15927.5	16466.8	16914.3	22483.3
		39.7	16125	16692.2	17148.7	23050
		39.72	15351.5	16204.5	17148.7	21700
		39.74	15549.1	16561.1	16644.6	21350
		39.76	15776.1	16282.4	16830.3	22541.7
		39.78	15511.3	16946.3	17064.6	22000
		39.8	15666.8	16405.3	16967.4	22491.7
		39.82	15490.3	16782.4	17139.8	21691.7
		39.84	15372.6	16536.5	16644.6	21458.3
		39.86	15267.5	16196.3	16989.5	21541.7
		39.88	15666.8	16524.2	17113.3	21583.3
		39.9	15360	16343.9	16560.5	21891.7
		39.92	15318	16261.9	16662.3	21975
		39.94	15301.1	16229.1	16392.5	21075
		39.96	15368.4	16069.3	16538.5	22016.7
		39.98	15233.9	15893.1	17047	21150
		40	15280.1	16352.1	16427.9	21658.3
		40.02	15128.8	15491.4	16542.9	20575
		40.04	14859.7	16093.9	16423.5	21225
		40.06	15048.9	16085.7	16286.4	21550
		40.08	15267.5	16020.1	16582.7	21375
		40.1	15271.7	15975	16498.7	21033.3
		40.12	15078.3	15983.2	17153.1	20858.3
		40.14	14901.8	16040.6	16556.1	20691.7
		40.16	15292.7	15987.3	16489.8	20841.7
		40.18	14658	15905.4	16609.2	22308.3
		40.2	15179.2	15630.8	16520.7	21600
		40.22	15128.8	15544.7	16569.4	21041.7
		40.24	15057.3	16356.1	16480.9	21225
		40.26	15309.5	15585.7	16184.7	20950
		40.28	15179.2	16044.7	16710.9	21466.7
		40.3	14973.2	15794.7	16662.3	20800
		40.32	15027.9	16098	16304.1	20908.3
		40.34	15091	15458.6	15950.3	21125
		40.36	15275.9	15729.1	16719.7	20508.3
		40.38	15154	15880.8	16516.3	21325
		40.4	15145.6	15725	16445.6	21550
		40.42	15212.8	16147.1	16582.7	20700
		40.44	15154	15634.9	16348.3	21100
		40.46	15372.6	15950.4	16087.4	21333.3
		40.48	14864	15860.3	16370.4	19916.7
		40.5	14893.4	15532.4	16105.1	20883.3
		40.52	15069.9	15790.6	16233.3	21708.3
		40.54	15200.2	15532.4	16127.2	21091.7
		40.56	14645.3	15688.1	16264.3	21058.3
		40.58	15246.5	15958.6	16542.9	20808.3
		40.6	14851.4	15966.8	16140.5	20983.3
		40.62	15069.9	15565.2	16520.7	20716.7
		40.64	14872.3	15622.6	16383.7	20100
		40.66	14620.1	15909.5	16224.5	21133.3
		40.68	15158.2	15909.5	16556.1	20233.3
		40.7	14573.9	15979.1	16184.7	19975
		40.72	15154	15593.9	16613.6	20516.7
		40.74	14733.6	15516	16419.1	20633.3
		40.76	15288.5	15696.4	16963	20150
		40.78	14754.7	15757.8	16069.7	20425
		40.8	14599.1	16286.5	16445.6	20350
		40.82	14893.4	15462.8	16379.3	19666.7
		40.84	15053.1	15827.5	16268.7	21283.3
		40.86	15263.3	15700.4	16366	20441.7
		40.88	15091	15643.1	16220.1	20583.3
		40.9	15687.9	15462.8	16264.3	20558.3
		40.92	15137.2	16122.5	16644.6	20408.3
		40.94	15145.6	16163.6	16529.6	20291.7
		40.96	14632.7	16007.8	16679.9	21075
		40.98	15233.9	15770.1	16171.4	20591.7
		41	14872.3	15782.4	16312.9	20825
		41.02	14918.6	15655.3	16993.9	20141.7
		41.04	15162.4	15831.6	16259.9	20541.7
		41.06	15318	16544.7	16741.8	20583.3
		41.08	15498.7	16429.9	16220.1	19808.3
		41.1	15074.1	16032.4	16251	20825
		41.12	15107.8	16618.5	16582.7	20391.7
		41.14	15074.1	16315.2	16719.7	20341.7
		41.16	15233.9	16044.7	16993.9	20716.7
		41.18	14943.8	16315.2	16220.1	19941.7
		41.2	15221.3	16159.4	16653.4	20966.7
		41.22	14851.4	15733.2	16317.3	20775
		41.24	15507.1	16175.9	16662.3	20383.3
		41.26	15582.8	16061.1	16901	20508.3
		41.28	15183.4	15901.2	16295.2	21141.7
		41.3	15204.5	16278.3	16136	21675
		41.32	15410.4	16216.8	16724.2	20433.3
		41.34	15259.1	16204.5	16901	20841.7
		41.36	15713.1	15876.7	17139.8	21275
		41.38	15402	16319.3	16989.5	21000
		41.4	15763.5	16602	17232.7	20633.3
		41.42	15006.9	16913.5	16626.9	19958.3
		41.44	15170.8	16114.4	16741.8	20983.3
		41.46	15343.2	15766	16534	20850
		41.48	15444.1	16261.9	16794.9	20650
		41.5	15267.5	16479.1	16927.6	21200
		41.52	15288.5	15692.2	17060.2	20258.3
		41.54	15641.6	16315.2	17246	20533.3
		41.56	15389.4	16638.9	16317.3	20983.3
		41.58	15494.5	16536.5	16861.2	21250
		41.6	15439.8	16450.4	16954.1	21308.3
		41.62	15532.3	16856.2	17276.9	21258.3
		41.64	15587	16598	16963	21775
		41.66	15486.1	16425.8	16781.6	21950
		41.68	15170.8	16081.6	16909.9	21116.7
		41.7	15448.2	16528.3	16489.8	20858.3
		41.72	15608	16741.4	16949.7	21550
		41.74	15536.5	16352.1	17016	21716.7
		41.76	15587	16634.8	16710.9	21691.7
		41.78	15292.7	16401.2	17122.2	22291.7
		41.8	15183.4	16397.2	16918.7	21300
		41.82	15498.7	16225	17206.2	22083.3
		41.84	15200.2	16028.3	16878.9	22266.7
		41.86	15385.2	16327.5	17100	21591.7
		41.88	15355.8	16151.3	17462.6	22533.3
		41.9	15355.8	16233.2	17515.7	22550
		41.92	15233.9	16503.7	16989.5	22016.7
		41.94	15137.2	16253.7	16954.1	21858.3
		41.96	15717.3	16520.1	16781.6	21566.7
		41.98	15158.2	16163.6	17139.8	21908.3
		42	14910.2	16114.4	17016	21983.3
		42.02	15318	16290.6	16671.1	22191.7
		42.04	15393.6	16311.1	16450	22616.7
		42.06	15179.2	16335.7	16883.4	22566.7
		42.08	15490.3	16007.8	17237.1	21758.3
		42.1	15465	16028.3	16949.7	22925
		42.12	15271.7	16003.7	17281.4	22216.7
		42.14	15313.7	16536.5	16768.4	22725
		42.16	15162.4	15823.4	17082.4	21958.3
		42.18	14914.4	15938.1	16812.6	22883.3
		42.2	15406.2	16253.7	17055.8	22383.3
		42.22	14872.3	16286.5	17431.7	22933.3
		42.24	15313.7	15675.9	16330.6	22016.7
		42.26	15124.6	16052.9	17197.3	22666.7
		42.28	14544.5	16294.7	16330.6	22916.7
		42.3	14737.9	15852.1	16405.8	22658.3
		42.32	15015.3	15848	16423.5	22933.3
		42.34	14800.9	16134.8	16538.5	23250
		42.36	15027.9	16270.1	16595.9	22691.7
		42.38	14729.4	15647.2	17020.4	22325
		42.4	15162.4	15626.7	16556.1	23041.7
		42.42	15095.1	15823.4	16591.5	23033.3
		42.44	14691.6	15930	16065.3	22658.3
		42.46	14721	15815.2	16556.1	22558.3
		42.48	14468.8	15380.8	16405.8	23625
		42.5	14632.7	15602.1	16852.4	23866.7
		42.52	14683.2	15159.5	17095.6	23783.3
		42.54	14767.3	15675.9	16534	23250
		42.56	14204	15290.6	16180.3	23158.3
		42.58	14603.3	15708.7	16401.3	22925
		42.6	14565.5	14954.5	16251	24058.3
		42.62	14552.9	15606.2	16087.4	23216.7
		42.64	14140.9	15835.7	16180.3	23516.7
		42.66	14170.4	15393.1	16144.9	23250
		42.68	14758.8	15233.2	16445.6	22966.7
		42.7	14658	15294.7	16290.8	23575
		42.72	14935.4	15220.9	15884	23908.3
		42.74	14615.9	15143.1	15897.2	23516.7
		42.76	14397.4	15065.2	16074.1	23008.3
		42.78	14250.2	15286.5	16047.6	23508.3
		42.8	14502.4	15048.8	15870.7	24358.3
		42.82	14637	14946.4	15857.4	23916.7
		42.84	14721	15020.1	16273.1	23608.3
		42.86	14607.5	15274.2	15830.9	24433.3
		42.88	14283.9	14921.8	15698.2	24875
		42.9	14628.5	15212.7	16153.7	24475
		42.92	14208.2	14749.7	15786.7	24525
		42.94	14414.2	15302.9	15914.9	24166.7
		42.96	14111.5	15007.9	16246.6	24441.7
		42.98	13993.8	14294.8	15998.9	25125
		43	14128.3	15032.4	16025.5	24758.3
		43.02	13989.6	15044.7	16197.9	25566.7
		43.04	14061.1	15098	15976.8	25183.3
		43.06	14254.4	15106.2	15906.1	25233.3
		43.08	13649.1	14737.4	15587.7	25458.3
		43.1	14632.7	14966.8	15773.4	25750
		43.12	14136.7	14966.8	15835.3	25775
		43.14	13771	14716.9	15685	25775
		43.16	14124.1	14708.6	15800	24833.3
		43.18	14237.6	14561.1	15141.1	24858.3
		43.2	13754.2	14614.4	16220.1	25941.7
		43.22	13918.2	15024.2	15578.8	25950
		43.24	14040	14917.7	15658.4	25375
		43.26	14372.1	14602.1	15335.6	24533.3
		43.28	13977	14364.4	15720.4	25383.3
		43.3	13602.9	14659.5	15645.2	24750
		43.32	14313.3	15007.9	15685	24633.3
		43.34	13934.9	14921.8	15432.9	25400
		43.36	14183	14720.9	15561.2	24216.7
		43.38	13985.4	14458.7	15446.2	24925
		43.4	14435.2	14864.4	15397.6	24641.7
		43.42	14128.3	14483.3	15481.6	24533.3
		43.44	14010.6	14610.3	15499.2	23775
		43.46	13968.6	14749.7	15194.1	24333.3
		43.48	14098.9	14770.1	15318	23675
		43.5	14195.6	14757.8	15525.8	24050
		43.52	13947.6	14479.2	15733.6	23300
		43.54	14426.8	14663.6	15216.2	22416.7
		43.56	14065.2	14827.5	15525.8	23050
		43.58	14111.5	14458.7	15671.7	22950
		43.6	13834.1	14511.9	16060.9	22658.3
		43.62	14090.5	14159.5	15309.1	21875
		43.64	13817.3	14708.6	15225.1	22241.7
		43.66	14241.8	14786.5	15530.2	21816.7
		43.68	14288.1	14680	15459.4	22058.3
		43.7	14208.2	14835.7	15689.4	21666.7
		43.72	14338.5	14528.4	15428.5	21875
		43.74	14052.6	14503.8	15410.8	21741.7
		43.76	14031.6	14786.5	15463.9	21458.3
		43.78	14111.5	14446.4	15415.2	21750
		43.8	14447.8	14532.4	15503.7	21116.7
		43.82	14178.7	14622.6	15437.4	20850
		43.84	14443.6	14946.4	15384.3	20816.7
		43.86	14859.7	14557	15968	21566.7
		43.88	14023.2	15225	15242.8	20625
		43.9	13968.6	14278.3	15163.2	20141.7
		43.92	14321.7	14696.4	15556.8	20275
[truncated: 1,054 more rows]

## Sheet: Supplementary Figure 7
Supplementary Figure 7
			Intensity (a.u.)
		2θ (degree)	8h	10h	12h	24h
		4	1833.33	1106.41	25716.7	873.152
		4.02	1975	1207	25116.7	693.625
		4.04	1991.67	1370.44	25133.3	775.228
		4.06	1866.67	1257.29	26100	913.953
		4.08	2183.33	1030.97	25816.7	922.114
		4.1	2241.67	1169.28	26408.3	1044.52
		4.12	1933.33	1156.7	25925	864.991
		4.14	2116.67	1156.7	26358.3	709.946
		4.16	2100	1131.56	26208.3	864.991
		4.18	2008.33	1156.7	25933.3	913.953
		4.2	2241.67	1181.85	26475	1011.87
		4.22	1975	1056.12	25891.7	971.075
		4.24	2291.67	1269.86	26300	979.235
		4.26	2116.67	1144.13	26658.3	971.075
		4.28	1833.33	1018.4	26616.7	848.671
		4.3	2191.67	993.256	26866.7	1134.28
		4.32	2291.67	1307.58	27766.7	1281.16
		4.34	2083.33	1282.43	27116.7	1003.72
		4.36	2216.67	1408.16	26733.3	1126.12
		4.38	2200	1282.43	27350	1069
		4.4	2333.33	1445.88	28066.7	1240.37
		4.42	2325	1521.31	28566.7	1183.24
		4.44	2433.33	1357.87	27941.7	1077.16
		4.46	2291.67	1458.45	27500	1109.8
		4.48	2425	1408.16	27825	1126.12
		4.5	2141.67	1659.62	28833.3	1150.6
		4.52	2450	1458.45	28533.3	1224.04
		4.54	2325	1533.9	28308.3	1460.7
		4.56	2458.33	1722.49	28758.3	1273.01
		4.58	2316.67	1357.87	28525	1428.05
		4.6	2316.67	1496.17	28700	1574.93
		4.62	2433.33	1521.31	29225	1395.41
		4.64	2516.67	1483.6	28575	1428.05
		4.66	2608.33	1370.44	28741.7	1370.93
		4.68	2575	1684.77	29591.7	1354.61
		4.7	2416.67	1621.9	29583.3	1477.01
		4.72	2650	1458.45	28116.7	1370.93
		4.74	2566.67	1508.74	29958.3	1436.22
		4.76	2350	1483.6	28900	1672.86
		4.78	2541.67	1571.61	30500	1477.01
		4.8	2591.67	1496.17	30500	1232.2
		4.82	2683.33	1596.75	30091.7	1525.97
		4.84	2700	1760.21	31666.7	1583.1
		4.86	2500	1559.03	30875	1656.54
		4.88	2608.33	1609.33	29791.7	1738.14
		4.9	2658.33	1848.21	31258.3	1599.41
		4.92	2733.33	1672.19	30975	1689.18
		4.94	2550	1659.62	31083.3	1868.7
		4.96	2700	1621.9	31600	1460.7
		4.98	2750	1735.06	31350	1607.58
		5	2841.67	1848.21	31683.3	1803.43
		5.02	2783.33	1672.19	32400	1672.86
		5.04	2508.33	1823.06	31400	1705.5
		5.06	2575	1873.36	30608.3	1721.82
		5.08	2958.33	2011.65	31916.7	1925.83
		5.1	2691.67	1697.34	32191.7	1827.91
		5.12	2866.67	1911.08	32250	1991.11
		5.14	2725	1797.93	31658.3	1803.43
		5.16	2508.33	1898.5	31700	2064.55
		5.18	2633.33	1961.37	33100	2064.55
		5.2	2991.67	1772.77	33091.7	2178.8
		5.22	2825	1835.64	33250	2382.8
		5.24	2891.67	2049.37	32841.7	2227.76
		5.26	3091.67	2036.8	32933.3	2089.03
		5.28	3133.33	1923.65	32716.7	2448.09
		5.3	3050	2036.8	32991.7	2407.28
		5.32	2791.67	1835.64	32908.3	2594.97
		5.34	3091.67	1936.22	32333.3	2366.49
		5.36	2891.67	2250.55	33425	2464.41
		5.38	2800	1923.65	33800	2480.73
		5.4	2808.33	1973.94	33650	2317.53
		5.42	3025	2338.55	33758.3	3043.79
		5.44	2808.33	2112.24	33966.7	2937.71
		5.46	2933.33	2200.25	33775	3207
		5.48	2858.33	2074.52	33608.3	3508.92
		5.5	2750	2187.68	34783.3	3402.84
		5.52	2808.33	2175.11	35258.3	3574.21
		5.54	2883.33	2527.15	34091.7	3427.32
		5.56	3075	2263.12	35283.3	3949.58
		5.58	3075	2300.83	35191.7	4071.98
		5.6	3091.67	2300.83	34816.7	4129.11
		5.62	3033.33	2225.4	35850	4431.04
		5.64	3116.67	2577.43	35500	4545.29
		5.66	2975	2439.14	35208.3	5255.23
		5.68	2866.67	2212.83	35566.7	5149.14
		5.7	3208.33	2376.27	35925	5622.45
		5.72	2825	2313.4	35266.7	5997.82
		5.74	3083.33	2338.55	35833.3	6413.99
		5.76	3125	2250.55	36583.3	6650.64
		5.78	3016.67	2300.83	37550	7058.65
		5.8	3016.67	2313.4	36775	7221.86
		5.82	3258.33	2212.83	37733.3	8062.37
		5.84	3216.67	2539.71	37966.7	8739.68
		5.86	3475	2703.17	38758.3	8984.48
		5.88	3500	2715.74	38925	9082.41
		5.9	3066.67	2237.97	38058.3	10192.2
		5.92	3133.33	2854.05	39691.7	10934.8
		5.94	3300	2527.15	40383.3	11400
		5.96	3091.67	2979.77	40875	12354.7
		5.98	3691.67	2489.43	40725	13252.3
		6	3425	2954.62	42150	13374.7
		6.02	3375	2866.61	42650	15529
		6.04	3441.67	3067.77	45291.7	16810.2
		6.06	3558.33	3294.09	44775	18964.6
		6.08	3225	2929.48	46966.7	20555.8
		6.1	3741.67	2891.76	49350	22995.7
		6.12	3558.33	3407.24	50483.3	25288.8
		6.14	3491.67	3092.93	53091.7	28756.9
		6.16	3391.67	3118.08	54508.3	33522.5
		6.18	3633.33	3319.24	55600	37398.7
		6.2	3458.33	3344.39	52766.7	43469.9
		6.22	3425	3432.39	47058.3	47550
		6.24	3308.33	2967.2	42083.3	46260.7
		6.26	3233.33	3055.21	38350	41552.2
		6.28	3341.67	2891.76	37541.7	32820.7
		6.3	3016.67	2715.74	36225	23811.8
		6.32	3375	2753.46	36325	16059.5
		6.34	3150	2828.9	36016.7	10200.4
		6.36	3133.33	2803.74	36066.7	7842.04
		6.38	3291.67	2514.58	36750	6389.51
		6.4	3500	2778.61	34866.7	5957.01
		6.42	3491.67	2514.58	36175	5810.13
		6.44	3241.67	2992.34	35475	5287.87
		6.46	3291.67	2690.59	35808.3	4773.77
		6.48	3425	2916.9	36708.3	5067.54
		6.5	3383.33	2828.9	35783.3	4798.25
		6.52	3666.67	3017.49	36033.3	4847.21
		6.54	3350	2916.9	36491.7	4586.08
		6.56	3391.67	3030.06	36766.7	4055.67
		6.58	3200	2916.9	36316.7	3974.06
		6.6	3325	3067.77	35666.7	3770.06
		6.62	3050	3067.77	35583.3	3451.8
		6.64	3258.33	2904.33	35508.3	3321.24
		6.66	3425	2979.77	35916.7	3500.77
		6.68	3366.67	2929.48	35816.7	3378.36
		6.7	3108.33	2803.74	35025	3231.48
		6.72	3300	3130.64	35258.3	3508.92
		6.74	3275	2740.89	35208.3	3435.48
		6.76	3583.33	2954.62	35916.7	3288.6
		6.78	3650	2929.48	35275	3239.63
		6.8	3291.67	2866.61	35350	3459.96
		6.82	3391.67	3067.77	34250	3337.56
		6.84	3116.67	3017.49	35291.7	3166.19
		6.86	3300	3105.49	35425	3166.19
		6.88	3350	2766.03	35191.7	3100.92
		6.9	3141.67	3017.49	35333.3	3468.13
		6.92	3375	2866.61	34625	3076.43
		6.94	3258.33	2942.05	34941.7	3141.71
		6.96	3433.33	2992.34	34583.3	3166.19
		6.98	3691.67	3231.23	34325	3525.25
		7	3308.33	2954.62	33925	3239.63
		7.02	3516.67	3231.23	35050	3468.13
		7.04	3658.33	3067.77	33258.3	3476.29
		7.06	3458.33	3256.37	33650	3027.47
		7.08	3591.67	3055.21	35116.7	3337.56
		7.1	3441.67	3080.36	34925	3459.96
		7.12	3383.33	3231.23	33350	3378.36
		7.14	3591.67	2916.9	33500	3247.8
		7.16	3225	2816.33	34166.7	3500.77
		7.18	3541.67	2791.18	34316.7	3329.4
		7.2	3625	2728.31	33633.3	3517.09
		7.22	3450	3168.36	33600	3362.04
		7.24	3516.67	3055.21	34050	3190.67
		7.26	3283.33	3193.51	34133.3	3435.48
		7.28	3408.33	3130.64	33591.7	3370.2
		7.3	3500	3004.92	35066.7	3247.8
		7.32	3775	3281.52	34091.7	3321.24
		7.34	3058.33	3105.49	33908.3	3566.05
		7.36	3400	3243.8	33316.7	3729.25
		7.38	3433.33	2967.2	33616.7	3484.44
		7.4	3575	3180.93	34125	3761.9
		7.42	3566.67	3218.65	33408.3	4071.98
		7.44	3508.33	2979.77	33108.3	3541.57
		7.46	3508.33	3067.77	34250	3476.29
		7.48	3425	3092.93	32716.7	3786.38
		7.5	3275	3231.23	32908.3	3753.73
		7.52	3383.33	3193.51	33358.3	3835.34
		7.54	3475	3306.67	33675	3704.77
		7.56	3766.67	3130.64	33350	3606.85
		7.58	3450	2979.77	32591.7	3598.69
		7.6	3050	3331.81	33308.3	3761.9
		7.62	3225	3180.93	33016.7	3851.66
		7.64	3575	2828.9	33900	3851.66
		7.66	3466.67	3042.64	32433.3	3574.21
		7.68	3375	3168.36	33525	3819.02
		7.7	3408.33	3394.67	32725	3810.86
		7.72	3616.67	3495.26	32166.7	3541.57
		7.74	3650	3231.23	32925	3663.98
		7.76	3566.67	3067.77	32316.7	3770.06
		7.78	3391.67	3168.36	32341.7	3239.63
		7.8	3483.33	3306.67	32675	3819.02
		7.82	3383.33	3118.08	32925	3566.05
		7.84	3408.33	3004.92	32866.7	3566.05
		7.86	3591.67	3231.23	32533.3	3631.33
		7.88	3525	3168.36	33800	3533.4
		7.9	3116.67	3105.49	33416.7	3802.69
		7.92	3316.67	2828.9	32575	3459.96
		7.94	3475	2640.3	32191.7	3761.9
		7.96	3341.67	3143.21	33408.3	3427.32
		7.98	3675	3256.37	32266.7	3435.48
		8	3391.67	3092.93	33516.7	3362.04
		8.02	3525	2967.2	32308.3	3819.02
		8.04	3641.67	2791.18	32333.3	3778.21
		8.06	3241.67	2690.59	32691.7	3313.08
		8.08	3216.67	2904.33	32233.3	3721.09
		8.1	3216.67	3017.49	31750	3884.3
		8.12	3616.67	3256.37	32908.3	3500.77
		8.14	3300	3193.51	33483.3	3835.34
		8.16	3583.33	2891.76	31450	3549.73
		8.18	3316.67	3256.37	32291.7	3476.29
		8.2	3525	3633.55	32075	3916.94
		8.22	3550	3105.49	32750	3908.78
		8.24	3408.33	3130.64	32291.7	4071.98
		8.26	3391.67	3444.96	32066.7	3802.69
		8.28	3250	3369.52	32391.7	3810.86
		8.3	3216.67	3356.96	32425	3810.86
		8.32	3391.67	3356.96	32908.3	4324.96
		8.34	3491.67	3017.49	32916.7	3827.17
		8.36	3375	3042.64	31708.3	3884.3
		8.38	3433.33	3558.12	32158.3	3916.94
		8.4	3741.67	2891.76	32525	4210.71
		8.42	3583.33	3180.93	32116.7	4137.27
		8.44	3483.33	3004.92	31700	4512.64
		8.46	3441.67	3130.64	31558.3	4528.96
		8.48	3350	3419.83	31708.3	4365.75
		8.5	3566.67	3319.24	30950	4316.79
		8.52	3508.33	3344.39	32175	4284.15
		8.54	3675	3092.93	32333.3	4798.25
		8.56	3583.33	3180.93	31791.7	4251.52
		8.58	3358.33	3092.93	31300	4602.41
		8.6	3491.67	2904.33	32433.3	4708.49
		8.62	3433.33	3118.08	31166.7	4855.37
		8.64	3233.33	3080.36	32341.7	4749.29
		8.66	3125	2967.2	32083.3	4798.25
		8.68	3266.67	3256.37	31058.3	5100.18
		8.7	3566.67	3067.77	31766.7	4945.14
		8.72	3175	3168.36	31908.3	5026.74
		8.74	3183.33	2891.76	31025	5377.64
		8.76	3191.67	3030.06	31500	5581.64
		8.78	3375	3193.51	31616.7	5557.16
		8.8	3258.33	3231.23	32525	5402.12
		8.82	3408.33	3030.06	32366.7	6038.62
		8.84	3650	3042.64	31850	5761.16
		8.86	3533.33	3143.21	32033.3	5761.16
		8.88	3800	3105.49	32075	6185.51
		8.9	3500	3507.83	31091.7	6952.57
		8.92	3141.67	3218.65	31575	6120.22
		8.94	3441.67	3331.81	31291.7	6136.54
		8.96	3100	3482.68	30850	6870.97
		8.98	3341.67	3080.36	31916.7	7491.15
		9	3133.33	3256.37	31908.3	7491.15
		9.02	3583.33	3444.96	31783.3	7499.31
		9.04	3550	2992.34	31475	7882.84
		9.06	3333.33	2916.9	31625	7948.13
		9.08	3375	3243.8	32250	8372.46
		9.1	3466.67	2942.05	32150	8984.48
		9.12	3625	2992.34	31633.3	8829.44
		9.14	3608.33	3268.95	31750	8617.27
		9.16	3533.33	2967.2	32075	9098.73
		9.18	3333.33	3256.37	32191.7	9988.2
		9.2	3541.67	3105.49	31941.7	10314.6
		9.22	3500	2891.76	31833.3	10412.5
		9.24	3483.33	3004.92	32116.7	10412.5
		9.26	3483.33	3218.65	32050	10934.8
		9.28	3466.67	3168.36	31708.3	11848.7
		9.3	3516.67	2979.77	31541.7	12003.8
		9.32	3483.33	3055.21	32766.7	12852.5
		9.34	3550	3256.37	32141.7	13048.3
		9.36	3575	2929.48	31658.3	13521.6
		9.38	3300	3268.95	31608.3	13888.8
		9.4	3500	3268.95	31458.3	14411.1
		9.42	3341.67	3193.51	31791.7	15406.6
		9.44	3308.33	3268.95	31591.7	15112.8
		9.46	3158.33	3281.52	31400	15104.7
		9.48	3408.33	2904.33	31333.3	14509
		9.5	3191.67	3268.95	31941.7	15316.9
		9.52	3291.67	3558.12	31591.7	13709.3
		9.54	3583.33	3356.96	31550	13562.4
		9.56	3241.67	3206.08	31175	13203.3
		9.58	3500	3394.67	32008.3	11448.9
		9.6	3158.33	2916.9	31641.7	11081.7
		9.62	3308.33	3294.09	30933.3	11049
		9.64	3566.67	2954.62	32233.3	10371.8
		9.66	3466.67	3432.39	31350	9947.37
		9.68	3416.67	3331.81	31683.3	9539.39
		9.7	3316.67	3206.08	32325	9066.08
		9.72	3233.33	3306.67	32183.3	8886.56
		9.74	3391.67	3180.93	31833.3	8870.24
		9.76	3466.67	3633.55	31533.3	9123.21
		9.78	3291.67	3319.24	32033.3	9082.41
		9.8	3366.67	3243.8	32350	8739.68
		9.82	3675	3495.26	32391.7	8845.76
		9.84	3350	3331.81	32258.3	8649.91
		9.86	3300	3545.55	32491.7	8437.75
		9.88	3550	3155.8	32483.3	8707.04
		9.9	3508.33	2967.2	32833.3	9474.1
		9.92	3500	3507.83	33358.3	9098.73
		9.94	3558.33	3067.77	33566.7	9686.27
		9.96	3233.33	3218.65	33716.7	9514.91
		9.98	3641.67	3419.83	34275	10184
		10	3416.67	3545.55	33625	11457.1
		10.02	3258.33	3092.93	35400	12003.8
		10.04	3308.33	3294.09	35850	12746.4
		10.06	3266.67	3394.67	35991.7	14476.3
		10.08	3425	3608.42	35525	16785.8
		10.1	3691.67	3583.27	36358.3	17756.8
		10.12	3433.33	3369.52	34516.7	18891.1
		10.14	3858.33	3281.52	32891.7	19666.3
		10.16	3575	3520.4	31616.7	18442.2
		10.18	3475	3180.93	31450	16336.9
		10.2	3525	3206.08	31816.7	13072.8
		10.22	3308.33	3344.39	30666.7	9376.18
		10.24	3366.67	2703.17	30608.3	7344.26
		10.26	3433.33	3344.39	30725	6152.86
		10.28	3516.67	3055.21	31383.3	5075.7
		10.3	3550	2942.05	31216.7	5059.39
		10.32	3375	2854.05	30508.3	4577.93
		10.34	3108.33	3017.49	31325	4602.41
		10.36	3225	3130.64	30341.7	4537.12
		10.38	3400	3620.99	31575	4537.12
		10.4	3500	3344.39	31575	4431.04
		10.42	3350	3356.96	30350	3998.54
		10.44	3666.67	3130.64	30416.7	3761.9
		10.46	3308.33	3382.11	30450	3802.69
		10.48	3283.33	2967.2	30808.3	3786.38
		10.5	3533.33	3356.96	30050	3876.14
		10.52	3200	2967.2	30941.7	3688.46
		10.54	3391.67	3118.08	31191.7	3386.52
		10.56	3483.33	3344.39	30875	3615.01
		10.58	3425	3331.81	30816.7	3492.61
		10.6	3558.33	3356.96	31008.3	3623.17
		10.62	3550	3432.39	30525	3590.53
		10.64	3283.33	3356.96	30408.3	3517.09
		10.66	3225	3407.24	30400	3459.96
		10.68	3600	3243.8	30150	3468.13
		10.7	3425	3331.81	30691.7	3435.48
		10.72	3666.67	3419.83	31108.3	3337.56
		10.74	3416.67	3382.11	29825	3304.92
		10.76	3450	3470.11	31566.7	3582.37
		10.78	3575	3570.7	31583.3	3280.44
		10.8	3616.67	3444.96	30633.3	2970.34
		10.82	3200	3143.21	30700	3215.15
		10.84	3183.33	3847.3	30691.7	3304.92
		10.86	3375	3369.52	30466.7	3288.6
		10.88	3433.33	2992.34	30550	3084.59
		10.9	3616.67	3457.54	30066.7	3141.71
		10.92	3383.33	3344.39	31283.3	3133.55
		10.94	3258.33	3444.96	30950	3223.32
		10.96	3475	3583.27	30475	2962.19
		10.98	3575	3859.87	30150	3337.56
		11	3425	3620.99	30350	2986.67
		11.02	3466.67	3130.64	29516.7	3109.07
		11.04	3808.33	3620.99	30116.7	3182.51
		11.06	3408.33	3344.39	31216.7	2962.19
		11.08	3366.67	3331.81	30658.3	2888.74
		11.1	3591.67	3419.83	31066.7	3051.95
		11.12	3325	3206.08	31533.3	3060.11
		11.14	3516.67	3243.8	30750	3198.84
		11.16	3458.33	3620.99	30333.3	3182.51
		11.18	3608.33	3734.14	30400	3149.88
		11.2	3333.33	3130.64	30558.3	3027.47
		11.22	3300	3281.52	31408.3	3280.44
		11.24	3558.33	3532.98	30566.7	3166.19
		11.26	3408.33	3356.96	30100	3264.11
		11.28	3458.33	3470.11	30650	3190.67
		11.3	3458.33	3369.52	30783.3	3386.52
		11.32	3766.67	3319.24	30300	3190.67
		11.34	3291.67	3771.86	31508.3	3231.48
		11.36	3500	3646.14	30425	2986.67
		11.38	3400	3507.83	31558.3	3419.17
		11.4	3308.33	3180.93	31808.3	3615.01
		11.42	3433.33	3759.29	30475	3582.37
		11.44	3308.33	3558.12	31583.3	3631.33
		11.46	3550	3444.96	30733.3	3623.17
		11.48	3516.67	3658.7	31166.7	3696.61
		11.5	3558.33	3231.23	30975	3712.94
		11.52	3258.33	3545.55	31258.3	4137.27
		11.54	3375	3319.24	32300	3851.66
		11.56	3225	3759.29	31683.3	4259.67
		11.58	3533.33	3683.86	31525	4202.55
		11.6	3741.67	3671.27	32775	4463.68
		11.62	3483.33	3570.7	31941.7	4382.08
		11.64	3608.33	3658.7	32200	4814.58
		11.66	3500	3947.89	31833.3	5222.59
		11.68	3700	3746.71	31850	4985.94
		11.7	4025	3734.14	32583.3	5663.24
		11.72	3516.67	3570.7	32066.7	6250.78
		11.74	3558.33	4161.61	33033.3	6152.86
		11.76	3650	3797.01	33533.3	7344.26
		11.78	3608.33	3897.58	34808.3	8192.94
		11.8	3225	4023.32	34491.7	8935.52
		11.82	3466.67	4023.32	33741.7	10020.8
		11.84	3533.33	4048.46	34366.7	10755.2
		11.86	3683.33	4098.76	33750	12191.5
		11.88	3583.33	3922.74	32491.7	12885.1
		11.9	3558.33	3746.71	32225	12167
		11.92	3533.33	4073.61	31016.7	10575.7
		11.94	3558.33	3646.14	31575	9188.49
		11.96	3441.67	3822.15	31158.3	7123.94
		11.98	3491.67	3960.45	30491.7	5826.45
		12	3908.33	4010.74	31375	4961.46
		12.02	3716.67	4274.77	31666.7	4471.84
		12.04	3650	4061.04	30683.3	4512.64
		12.06	3983.33	3784.43	31425	4577.93
		12.08	3533.33	3947.89	31175	4643.21
		12.1	3575	3809.58	31341.7	4732.97
		12.12	3683.33	4123.9	30791.7	4765.62
		12.14	3550	4413.08	31141.7	4830.89
		12.16	3841.67	4224.48	30975	4692.17
		12.18	3741.67	4739.98	31508.3	4994.1
		12.2	3891.67	4463.36	30725	4822.73
		12.22	3750	4375.36	31316.7	5491.87
		12.24	3675	4589.1	30925	5532.68
		12.26	3883.33	4739.98	31458.3	5426.6
		12.28	3683.33	4551.38	31475	5867.25
		12.3	4291.67	4651.96	31458.3	6365.03
		12.32	3733.33	4312.49	31583.3	6405.83
		12.34	3608.33	4463.36	31666.7	6618
		12.36	3916.67	4739.98	31291.7	7148.42
		12.38	3708.33	4941.14	31366.7	7662.52
		12.4	3633.33	5004.01	31783.3	8258.21
		12.42	3808.33	4463.36	32591.7	8421.42
		12.44	3975	4941.14	31091.7	9008.96
		12.46	4075	5180.02	31575	9922.89
		12.48	3966.67	5154.88	30683.3	10241.1
		12.5	4050	4651.96	31083.3	11310.2
		12.52	3733.33	4651.96	31433.3	11832.4
		12.54	3816.67	5180.02	31341.7	12362.8
		12.56	3933.33	4815.41	31716.7	12240.4
		12.58	3633.33	4450.8	32175	12803.5
		12.6	3858.33	4149.05	30641.7	11334.6
		12.62	3841.67	4350.21	31591.7	11546.8
		12.64	3641.67	4626.82	31525	10583.9
		12.66	3441.67	4023.32	31508.3	9694.43
		12.68	3750	4287.35	32116.7	9253.77
		12.7	3675	4061.04	31475	8886.56
		12.72	3725	3910.17	31800	9041.6
		12.74	3833.33	4274.77	31191.7	9155.85
		12.76	3700	4614.24	31950	9735.23
		12.78	3666.67	4023.32	32258.3	10037.2
		12.8	3850	3960.45	31466.7	10763.5
		12.82	3933.33	3910.17	32225	11277.6
		12.84	3400	3960.45	32133.3	12183.4
		12.86	3575	4111.33	32508.3	12681.1
		12.88	3916.67	3847.3	31891.7	12575
		12.9	3616.67	3759.29	30891.7	12403.7
		12.92	3458.33	3734.14	31916.7	11555
		12.94	3416.67	4061.04	31525	10265.6
		12.96	3458.33	3784.43	32358.3	9066.08
		12.98	3641.67	3595.84	30700	7181.06
		13	3516.67	3771.86	31475	6356.87
		13.02	3658.33	3608.42	30541.7	4781.93
		13.04	3483.33	3784.43	30633.3	5165.47
		13.06	3566.67	3356.96	30625	4528.96
		13.08	3591.67	3847.3	31616.7	4194.39
		13.1	3616.67	3721.57	31516.7	4014.86
		13.12	3666.67	3394.67	30491.7	3704.77
		13.14	3475	3432.39	30608.3	3900.62
		13.16	3566.67	3532.98	30500	3631.33
		13.18	3425	3822.15	30808.3	3329.4
		13.2	3575	3784.43	30758.3	3623.17
		13.22	3366.67	3633.55	31716.7	3378.36
		13.24	3341.67	3595.84	30658.3	3337.56
		13.26	3883.33	3834.73	30416.7	3133.55
		13.28	3675	3809.58	29916.7	3402.84
		13.3	3441.67	3407.24	30533.3	3174.36
		13.32	3525	3532.98	30800	3051.95
		13.34	3550	3243.8	30691.7	3076.43
		13.36	3200	3721.57	30183.3	2954.03
		13.38	3408.33	3721.57	29975	3019.31
		13.4	3766.67	3633.55	30150	2978.51
		13.42	3508.33	3558.12	30958.3	2929.55
		13.44	3783.33	3620.99	30266.7	2954.03
		13.46	3508.33	3608.42	31175	2839.78
		13.48	3341.67	3658.7	30708.3	2717.38
		13.5	3925	3432.39	29791.7	2978.51
		13.52	3458.33	3646.14	30050	3002.99
		13.54	3700	3784.43	30683.3	3019.31
		13.56	3608.33	3457.54	30441.7	3117.23
		13.58	3216.67	3822.15	30400	2537.85
		13.6	3325	3356.96	30066.7	2839.78
		13.62	3650	3696.42	30291.7	2798.98
		13.64	3483.33	3382.11	30183.3	3239.63
		13.66	3233.33	3281.52	29708.3	2880.59
		13.68	3575	3507.83	29975	2970.34
		13.7	3666.67	3545.55	30216.7	2905.07
		13.72	3641.67	3444.96	30625	2823.46
		13.74	3500	3658.7	29616.7	2709.22
		13.76	3516.67	3507.83	29941.7	2847.94
		13.78	3191.67	3595.84	31141.7	2774.5
		13.8	3375	3394.67	30000	3109.07
		13.82	3450	3721.57	29775	2880.59
		13.84	3416.67	3231.23	29983.3	2668.42
		13.86	3608.33	3633.55	29433.3	3019.31
		13.88	3600	3407.24	30208.3	3035.63
		13.9	3175	3344.39	30891.7	2831.63
		13.92	3600	3243.8	30558.3	2750.02
		13.94	3483.33	3331.81	30225	2766.34
		13.96	3483.33	3482.68	30716.7	2872.42
		13.98	3550	3696.42	31408.3	2954.03
		14	3450	3444.96	31016.7	2807.14
		14.02	3525	3407.24	30850	2562.34
		14.04	3316.67	3646.14	30766.7	2847.94
		14.06	3541.67	3243.8	29966.7	2717.38
		14.08	3433.33	3281.52	31366.7	2733.7
		14.1	3433.33	3331.81	30308.3	2505.21
		14.12	3691.67	3859.87	30008.3	2554.17
		14.14	3600	3444.96	30375	2692.9
		14.16	3691.67	3708.99	30450	2709.22
		14.18	3375	3470.11	30408.3	2472.57
		14.2	3416.67	3331.81	30125	2554.17
		14.22	3508.33	3369.52	30475	2643.94
		14.24	3575	3482.68	30525	2774.5
		14.26	3525	3520.4	30391.7	2513.37
		14.28	3366.67	3620.99	29741.7	2480.73
		14.3	3566.67	3771.86	30375	2480.73
		14.32	3508.33	3382.11	30000	2660.26
		14.34	3491.67	3231.23	30125	2758.18
		14.36	3391.67	3482.68	30183.3	2913.23
		14.38	3325	3369.52	30275	2807.14
		14.4	3300	3558.12	30166.7	2717.38
		14.42	3550	3620.99	30200	2725.54
		14.44	3383.33	3168.36	30408.3	2431.76
		14.46	3650	3872.45	30275	2342.01
		14.48	3416.67	3419.83	30433.3	2513.37
		14.5	3533.33	3344.39	30766.7	2423.61
		14.52	3516.67	3356.96	29825	2415.45
		14.54	3775	3620.99	30500	2513.37
		14.56	3675	3532.98	29808.3	2611.3
		14.58	3600	3708.99	30525	2725.54
		14.6	3700	3180.93	30225	2521.53
		14.62	3616.67	3369.52	29658.3	2382.8
		14.64	3308.33	3281.52	30450	2513.37
		14.66	3333.33	3558.12	30950	2317.53
		14.68	3283.33	3872.45	30433.3	2480.73
		14.7	3300	3369.52	31708.3	2529.69
		14.72	3591.67	3520.4	30150	2415.45
		14.74	3550	3797.01	28883.3	2578.65
		14.76	3791.67	3369.52	30216.7	2480.73
		14.78	3475	3721.57	29916.7	2423.61
		14.8	3583.33	3080.36	30241.7	2733.7
		14.82	3283.33	3671.27	30466.7	2513.37
		14.84	3716.67	3206.08	30850	2619.45
		14.86	3425	3281.52	31358.3	2888.74
		14.88	3316.67	3268.95	31300	2586.82
		14.9	3625	3444.96	30775	2546.01
		14.92	3500	3281.52	31316.7	2537.85
		14.94	3500	3419.83	30308.3	2945.86
		14.96	3541.67	3281.52	30508.3	2627.61
		14.98	3708.33	3444.96	29625	2807.14
		15	3558.33	3369.52	30808.3	2896.9
		15.02	3391.67	3683.86	31266.7	2750.02
		15.04	3483.33	3256.37	31275	2831.63
		15.06	3608.33	3683.86	30508.3	3239.63
		15.08	3316.67	3708.99	30900	2986.67
		15.1	3708.33	3608.42	30591.7	2913.23
		15.12	3650	3734.14	29933.3	2978.51
		15.14	3525	3407.24	30666.7	3329.4
		15.16	3566.67	3444.96	30483.3	3663.98
		15.18	3483.33	3532.98	30358.3	3663.98
		15.2	3475	3545.55	31475	3933.27
		15.22	3758.33	3507.83	31000	3517.09
		15.24	3433.33	3746.71	30366.7	3794.54
		15.26	3608.33	3620.99	31516.7	4112.79
		15.28	3625	3394.67	31716.7	4349.44
		15.3	3616.67	3658.7	30983.3	4422.88
		15.32	3491.67	3847.3	31508.3	4308.64
		15.34	3833.33	3658.7	32000	4798.25
		15.36	3583.33	3683.86	32366.7	5287.87
		15.38	3650	3947.89	33133.3	5491.87
		15.4	3733.33	3331.81	32775	6128.38
		15.42	3700	3620.99	33675	6618
		15.44	3641.67	3809.58	33425	7262.67
		15.46	3766.67	3947.89	34550	7621.71
		15.48	3683.33	3470.11	35583.3	9041.6
		15.5	3658.33	3771.86	35783.3	10836.9
		15.52	3666.67	3683.86	37583.3	11334.6
		15.54	3433.33	3885.02	38058.3	14558
		15.56	3625	3507.83	38350	16712.3
		15.58	3858.33	3847.3	36500	18923.7
		15.6	3525	3620.99	34683.3	21094.4
		15.62	3733.33	3319.24	33258.3	21192.3
		15.64	3666.67	3897.58	32841.7	19813.2
		15.66	3758.33	3608.42	31566.7	17193.7
		15.68	3550	3834.73	30883.3	13676.7
		15.7	3433.33	3671.27	30666.7	9963.72
		15.72	3700	3356.96	30958.3	7523.79
		15.74	3408.33	3633.55	32216.7	6520.07
		15.76	3775	3193.51	31500	5557.16
		15.78	3383.33	3407.24	31041.7	4977.78
		15.8	3575	3495.26	32191.7	4977.78
		15.82	3450	3520.4	31116.7	5092.02
		15.84	3408.33	3973.02	30541.7	5336.83
		15.86	3591.67	3859.87	30716.7	5393.95
		15.88	3466.67	3847.3	32233.3	5467.39
		15.9	3433.33	3369.52	30941.7	5369.47
		15.92	3325	3545.55	30716.7	5646.93
		15.94	3616.67	3331.81	31025	5597.97
		15.96	3566.67	3583.27	31041.7	5516.36
		15.98	3450	3595.84	30425	5402.12
		16	3400	3708.99	31808.3	5491.87
		16.02	3675	3294.09	30958.3	5165.47
		16.04	3725	3520.4	30958.3	5393.95
		16.06	3558.33	3444.96	30550	4781.93
		16.08	3516.67	3067.77	31666.7	4765.62
		16.1	3533.33	3482.68	30116.7	4504.48
		16.12	3608.33	3394.67	30391.7	4186.23
		16.14	3591.67	3507.83	30341.7	3876.14
		16.16	3716.67	3470.11	30708.3	3810.86
		16.18	3400	3482.68	31025	3965.9
		16.2	3691.67	3470.11	31275	3892.46
		16.22	3658.33	3558.12	30908.3	3721.09
		16.24	3483.33	3130.64	31191.7	3639.49
		16.26	3808.33	3583.27	31133.3	3525.25
		16.28	3825	3495.26	30850	3427.32
		16.3	3758.33	3734.14	30841.7	3411
		16.32	3708.33	3671.27	30666.7	3533.4
		16.34	3508.33	3294.09	30000	3411
		16.36	3233.33	3532.98	31941.7	3190.67
		16.38	3425	3658.7	31050	3394.69
		16.4	3625	3344.39	30750	3329.4
		16.42	3866.67	3344.39	31483.3	3304.92
		16.44	3658.33	3797.01	31050	3459.96
		16.46	3475	3721.57	31875	3149.88
		16.48	3883.33	3558.12	31475	3378.36
		16.5	3591.67	3696.42	31008.3	3207
		16.52	3633.33	3193.51	31325	2986.67
		16.54	3508.33	3658.7	31200	3190.67
		16.56	3600	3595.84	31858.3	3100.92
		16.58	3866.67	3595.84	31075	3076.43
		16.6	3158.33	3331.81	31158.3	2872.42
		16.62	3575	3432.39	31216.7	2880.59
		16.64	3508.33	3331.81	31308.3	3068.27
		16.66	3450	3545.55	30741.7	2978.51
		16.68	3583.33	3432.39	30550	2880.59
		16.7	3775	3369.52	30666.7	3231.48
		16.72	3400	3407.24	31850	2978.51
		16.74	3775	3859.87	32625	3215.15
		16.76	3825	3545.55	31716.7	3060.11
		16.78	3675	3457.54	32050	3296.76
		16.8	3691.67	3570.7	31616.7	3280.44
		16.82	4083.33	3570.7	31741.7	3215.15
		16.84	3816.67	3734.14	31825	3370.2
		16.86	3900	4149.05	31133.3	3296.76
		16.88	3516.67	3608.42	30700	2962.19
		16.9	4116.67	3872.45	31683.3	3158.03
		16.92	4083.33	3721.57	32208.3	3239.63
		16.94	3750	3570.7	31975	3484.44
		16.96	3475	3507.83	31858.3	3345.72
		16.98	3433.33	3633.55	31350	3566.05
		17	3583.33	3910.17	31933.3	3027.47
		17.02	3625	3746.71	31775	3680.29
		17.04	3375	3671.27	32141.7	3386.52
		17.06	3758.33	3545.55	32091.7	3615.01
		17.08	3641.67	3759.29	32050	3476.29
		17.1	3658.33	3834.73	32366.7	3998.54
		17.12	3800	3721.57	32775	3876.14
		17.14	3941.67	4098.76	31433.3	3908.78
		17.16	3891.67	3721.57	32458.3	4218.87
		17.18	3583.33	3558.12	31525	4406.56
		17.2	3583.33	3633.55	31825	4586.08
		17.22	3333.33	3734.14	32525	4945.14
		17.24	3616.67	3885.02	33066.7	4635.04
		17.26	3575	3784.43	32833.3	4985.94
		17.28	3800	3985.6	32908.3	5034.9
		17.3	3666.67	3797.01	33091.7	5393.95
		17.32	3516.67	3935.3	33233.3	5524.52
		17.34	4075	4224.48	33508.3	6161.03
		17.36	4000	3910.17	32858.3	6446.63
		17.38	3708.33	4161.61	33800	6511.91
		17.4	3658.33	4400.51	33391.7	7148.42
		17.42	3975	4287.35	33125	7801.24
		17.44	3825	3620.99	32908.3	8543.83
		17.46	3891.67	4199.33	34008.3	8804.96
		17.48	4241.67	4098.76	33991.7	9906.63
		17.5	3875	4249.63	33783.3	10135.1
		17.52	3833.33	4287.35	33675	11424.4
		17.54	4083.33	4010.74	34300	11783.4
		17.56	4000	4526.23	33750	12477.1
		17.58	3633.33	4488.51	34391.7	12534.2
		17.6	4066.67	4513.66	33508.3	13040.2
		17.62	3841.67	4727.39	33516.7	12632.1
		17.64	4058.33	4350.21	33783.3	11881.4
		17.66	3800	4237.05	34283.3	11489.7
		17.68	3941.67	4237.05	33675	10836.9
		17.7	3641.67	4224.48	33858.3	10037.2
		17.72	4166.67	4463.36	33983.3	9686.27
		17.74	3925	4211.92	33533.3	9270.1
		17.76	3950	4186.77	33341.7	9849.44
		17.78	3850	4073.61	34308.3	9033.45
		17.8	4308.33	4023.32	33550	9025.29
		17.82	4133.33	4576.52	33550	8421.42
		17.84	3916.67	4375.36	33575	8143.98
		17.86	4141.67	4023.32	34275	7425.86
		17.88	3750	4035.89	33408.3	6944.41
		17.9	4008.33	4086.18	33783.3	6250.78
		17.92	3833.33	4048.46	33075	5500.04
		17.94	3966.67	3859.87	33383.3	5320.51
		17.96	3808.33	3595.84	34450	4847.21
		17.98	3700	3935.3	34250	4684.01
		18	3891.67	3822.15	34216.7	4496.33
		18.02	3633.33	3947.89	34866.7	4357.6
		18.04	3791.67	4249.63	34041.7	4594.25
		18.06	3908.33	3658.7	33841.7	3998.54
		18.08	3666.67	3759.29	34016.7	3729.25
		18.1	3908.33	4086.18	34366.7	3729.25
		18.12	3775	3872.45	34641.7	3827.17
		18.14	3875	3646.14	33541.7	3957.75
		18.16	3616.67	4211.92	33416.7	3892.46
		18.18	3750	3797.01	34883.3	3394.69
		18.2	3425	3859.87	33833.3	3394.69
		18.22	3766.67	3721.57	33650	3794.54
		18.24	4075	3771.86	34025	3631.33
		18.26	3575	3809.58	33875	3704.77
		18.28	4141.67	4035.89	34925	3729.25
		18.3	3641.67	3897.58	35400	3745.58
		18.32	3741.67	3507.83	34316.7	3688.46
		18.34	4150	3558.12	35225	3827.17
		18.36	3741.67	3859.87	34591.7	3884.3
		18.38	4008.33	3734.14	35241.7	4120.95
		18.4	3558.33	3922.74	35625	3778.21
		18.42	4041.67	3671.27	35583.3	3908.78
		18.44	3716.67	3985.6	35383.3	4333.12
		18.46	3925	3797.01	35958.3	4480
		18.48	3741.67	3771.86	35616.7	4928.81
		18.5	3925	4174.2	36883.3	5002.26
		18.52	4175	4174.2	37566.7	5377.64
		18.54	3783.33	3872.45	36458.3	6275.26
		18.56	3591.67	3771.86	36625	6487.43
		18.58	4158.33	3759.29	37275	7695.15
		18.6	4058.33	4098.76	36908.3	8494.87
		18.62	4033.33	4048.46	34966.7	8821.27
		18.64	3850	3859.87	35125	8347.98
		18.66	3600	3859.87	35600	7784.92
		18.68	3525	3897.58	35291.7	6944.41
		18.7	3916.67	3696.42	34233.3	5589.8
		18.72	3750	3922.74	35650	4879.85
		18.74	4033.33	3872.45	35966.7	4626.89
		18.76	4133.33	3734.14	34200	4031.19
		18.78	3900	3746.71	35316.7	3778.21
		18.8	3941.67	3771.86	34658.3	3639.49
		18.82	3958.33	3558.12	35233.3	3639.49
		18.84	3850	3583.27	35441.7	3500.77
		18.86	3558.33	3658.7	36250	3745.58
		18.88	3750	3734.14	35466.7	3982.23
		18.9	3766.67	3432.39	34441.7	3835.34
		18.92	3675	3960.45	36408.3	3663.98
		18.94	3550	4073.61	35408.3	3313.08
		18.96	3741.67	3696.42	35091.7	3647.65
		18.98	3675	3683.86	35950	3255.96
		19	4100	3306.67	35775	3394.69
		19.02	3816.67	3683.86	36275	3035.63
		19.04	3808.33	3507.83	35783.3	3035.63
		19.06	3950	3683.86	36016.7	3264.11
		19.08	3875	3872.45	37133.3	3125.4
		19.1	3741.67	4098.76	35958.3	3076.43
		19.12	3816.67	3859.87	35925	3051.95
		19.14	3983.33	3721.57	36225	3174.36
		19.16	3983.33	3608.42	36750	3207
		19.18	3933.33	3897.58	37133.3	3141.71
		19.2	3841.67	3935.3	36650	3068.27
		19.22	3891.67	3847.3	35933.3	3149.88
		19.24	3891.67	3470.11	35925	3239.63
		19.26	4083.33	3419.83	36658.3	3255.96
		19.28	3891.67	3834.73	36975	2913.23
		19.3	4116.67	3998.17	37050	2701.05
		19.32	3858.33	4262.2	36891.7	3100.92
		19.34	3558.33	4362.79	37158.3	2864.26
		19.36	3950	3570.7	36016.7	3043.79
		19.38	3766.67	3809.58	36375	3051.95
		19.4	4133.33	4400.51	37408.3	3149.88
		19.42	3933.33	4111.33	37991.7	3223.32
		19.44	4125	3935.3	37408.3	2896.9
		19.46	4016.67	3947.89	36316.7	3296.76
		19.48	4216.67	3558.12	36925	3060.11
		19.5	3650	4262.2	37458.3	3100.92
		19.52	4058.33	4111.33	36875	3362.04
		19.54	3891.67	4111.33	37383.3	2994.82
		19.56	4025	3960.45	36700	3068.27
		19.58	3516.67	4023.32	37666.7	3566.05
		19.6	4166.67	4048.46	38783.3	3468.13
		19.62	3791.67	4086.18	38775	3688.46
		19.64	4375	3721.57	36666.7	3884.3
		19.66	3991.67	3935.3	38091.7	3761.9
		19.68	3766.67	3935.3	37850	3859.82
		19.7	3975	4086.18	37100	3786.38
		19.72	4033.33	3885.02	38216.7	3941.42
		19.74	3925	4186.77	37966.7	3672.13
		19.76	4141.67	4061.04	38458.3	4047.5
		19.78	4091.67	4274.77	37416.7	4308.64
		19.8	4191.67	4023.32	38983.3	4153.59
		19.82	4091.67	4211.92	38933.3	4373.92
		19.84	4133.33	3998.17	39550	4414.72
		19.86	3950	4048.46	38141.7	4781.93
		19.88	4216.67	4048.46	38708.3	4945.14
		19.9	4141.67	4488.51	39200	5034.9
		19.92	4100	4262.2	39283.3	5116.5
		19.94	4133.33	4299.92	39933.3	5018.58
		19.96	4150	3897.58	39666.7	5157.31
		19.98	4091.67	4086.18	40533.3	5385.79
		20	4175	4098.76	40708.3	5230.75
		20.02	3816.67	4387.93	40541.7	5908.05
		20.04	4100	4387.93	40575	6095.74
		20.06	4158.33	3872.45	41958.3	6511.91
		20.08	4150	4123.9	41483.3	7001.53
		20.1	4158.33	4350.21	41341.7	7752.28
		20.12	4100	4237.05	41508.3	8307.18
		20.14	4208.33	3897.58	43575	8315.34
		20.16	4191.67	4651.96	43566.7	9294.58
		20.18	4316.67	4614.24	44133.3	10428.9
		20.2	4458.33	4714.83	43750	11791.7
		20.22	4458.33	4538.8	44508.3	13023.8
		20.24	4291.67	4413.08	44175	14198.9
		20.26	4266.67	4413.08	44225	16092.1
		20.28	3991.67	4299.92	42825	16883.7
		20.3	4141.67	4299.92	42600	16981.6
		20.32	4525	4475.95	41991.7	17071.3
		20.34	4375	4501.08	42016.7	16043.1
		20.36	4625	4098.76	41583.3	15096.6
		20.38	4066.67	4199.33	42108.3	14101
		20.4	4458.33	4136.48	41600	14484.6
		20.42	4233.33	4299.92	41466.7	14264.2
		20.44	4250	4337.64	42666.7	14509
		20.46	4091.67	4689.68	41216.7	15031.3
		20.48	4141.67	4249.63	41075	15724.9
		20.5	4100	4350.21	42558.3	16606.2
		20.52	4133.33	4413.08	40966.7	16957.1
		20.54	4091.67	4337.64	41816.7	16802
		20.56	4283.33	4563.95	42783.3	17169.2
		20.58	4491.67	4375.36	42708.3	16459.3
		20.6	4575	4463.36	42433.3	16116.5
		20.62	4433.33	4299.92	42416.7	15382.1
		20.64	4366.67	4438.23	42550	13423.7
		20.66	4250	4488.51	41733.3	13023.8
		20.68	4425	4337.64	41883.3	11620.3
		20.7	4416.67	4375.36	42491.7	11310.2
		20.72	4100	4501.08	42508.3	10885.9
		20.74	4116.67	4903.42	42766.7	10330.9
		20.76	4366.67	4287.35	42216.7	9261.93
		20.78	4258.33	4677.11	42308.3	9310.89
		20.8	4208.33	4262.2	42833.3	8870.24
		20.82	4350	4714.83	43491.7	8339.82
		20.84	4458.33	4010.74	43491.7	8674.39
		20.86	4358.33	4438.23	43341.7	7613.55
		20.88	4400	4463.36	42108.3	7246.34
		20.9	4241.67	4802.83	42008.3	7507.47
		20.92	4050	4953.71	43591.7	7140.26
		20.94	4491.67	4463.36	42850	6928.09
		20.96	4416.67	4576.52	43283.3	6389.51
		20.98	4225	4714.83	43000	6560.88
		21	4600	4563.95	41908.3	6626.16
		21.02	4391.67	4262.2	44141.7	6144.7
		21.04	4541.67	4865.7	42441.7	5891.74
		21.06	4433.33	5029.14	43675	5891.74
		21.08	4266.67	4865.7	43941.7	6022.3
		21.1	4566.67	4425.64	43483.3	5859.09
		21.12	4675	4563.95	44075	5426.6
		21.14	3866.67	5142.3	43808.3	5712.2
		21.16	4200	4702.26	44658.3	5801.97
		21.18	4283.33	4853.13	44491.7	6014.14
		21.2	4175	4928.57	44600	6144.7
		21.22	4391.67	4966.29	45341.7	6152.86
		21.24	4716.67	5004.01	43250	6471.11
		21.26	4691.67	4614.24	44108.3	5540.84
		21.28	4733.33	5167.45	44550	5875.41
		21.3	4850	4802.83	44575	5704.05
		21.32	4600	4765.11	44900	5589.8
		21.34	4616.67	5255.45	44225	5296.03
		21.36	4533.33	4928.57	44191.7	5353.16
		21.38	4725	4915.99	44275	5402.12
		21.4	4533.33	5205.17	43533.3	5230.75
		21.42	4941.67	5167.45	45250	5451.08
		21.44	4633.33	4840.55	45166.7	5491.87
		21.46	4650	5268.04	44166.7	5361.31
		21.48	4541.67	5029.14	45475	5622.45
		21.5	4841.67	5532.07	46016.7	5704.05
		21.52	4591.67	4639.39	45758.3	5883.57
		21.54	4591.67	5016.57	45650	5859.09
		21.56	4950	5230.32	45600	6193.66
		21.58	4791.67	5192.6	45641.7	6201.82
		21.6	4991.67	4991.42	45683.3	6618
		21.62	4708.33	5431.48	44908.3	6797.53
		21.64	5175	5117.16	45133.3	6724.09
		21.66	4916.67	5632.64	44775	7336.11
		21.68	5033.33	5519.48	46566.7	7687
		21.7	5133.33	5217.74	46241.7	7874.69
		21.72	4758.33	5092.01	45158.3	8266.38
		21.74	4958.33	5180.02	45516.7	9261.93
		21.76	4700	5205.17	46450	9286.41
		21.78	4741.67	5142.3	47300	9278.25
		21.8	5041.67	5406.33	47225	9686.27
		21.82	5250	5406.33	46716.7	9523.06
		21.84	5075	5054.29	45700	8992.64
		21.86	4933.33	5104.58	46550	8494.87
		21.88	4775	5406.33	46608.3	7458.51
		21.9	5041.67	5167.45	47066.7	6781.2
		21.92	4591.67	5142.3	46650	6895.45
		21.94	4666.67	5242.89	45991.7	6136.54
		21.96	4583.33	4651.96	46358.3	6079.42
		21.98	4783.33	5255.45	47075	5744.85
		22	5175	5506.92	46591.7	5573.48
		22.02	4841.67	5092.01	47566.7	5761.16
		22.04	4908.33	4865.7	46591.7	5630.6
		22.06	5175	4928.57	47750	5557.16
		22.08	4550	4626.82	46875	5124.66
		22.1	5141.67	4752.54	47400	5206.27
		22.12	4983.33	4853.13	47833.3	5573.48
		22.14	4775	5154.88	47900	5540.84
		22.16	4766.67	5469.2	47091.7	5238.91
		22.18	4908.33	4526.23	47866.7	4847.21
		22.2	4775	4953.71	48050	5247.07
		22.22	5050	4589.1	47350	5369.47
		22.24	4883.33	5255.45	46875	5565.32
		22.26	4850	5079.44	47608.3	5728.53
		22.28	4658.33	4827.98	48666.7	6136.54
		22.3	5000	4689.68	47975	5785.65
		22.32	4900	5029.14	49033.3	6250.78
		22.34	4975	4413.08	49408.3	6299.74
		22.36	4866.67	4551.38	49525	5908.05
		22.38	4858.33	4941.14	48266.7	6234.47
		22.4	4825	4903.42	49258.3	6291.59
		22.42	4983.33	4589.1	48375	6324.22
		22.44	4725	4727.39	48800	6022.3
		22.46	5050	4928.57	49308.3	6079.42
		22.48	5291.67	5154.88	49058.3	6324.22
		22.5	5241.67	4853.13	49850	5965.18
		22.52	4891.67	5205.17	49750	5908.05
		22.54	4858.33	5217.74	49525	6177.34
		22.56	5358.33	5066.86	51133.3	6332.39
		22.58	5525	5217.74	50875	6715.92
		22.6	5208.33	5242.89	52283.3	6895.45
		22.62	5391.67	4991.42	51483.3	7393.23
		22.64	5116.67	4966.29	50575	8307.18
		22.66	5100	5318.32	51658.3	9196.65
		22.68	5066.67	5054.29	51416.7	9008.96
		22.7	4833.33	4614.24	51241.7	9604.66
		22.72	5216.67	4903.42	51183.3	9678.11
		22.74	5025	4563.95	51183.3	9066.08
		22.76	5058.33	5029.14	50700	8829.44
		22.78	5250	5670.36	50325	8633.59
		22.8	5258.33	5029.14	49941.7	7662.52
		22.82	5100	5029.14	50058.3	7385.07
		22.84	5266.67	4941.14	51000	7670.67
		22.86	5233.33	5079.44	50408.3	7327.94
		22.88	5250	5381.19	50691.7	6993.38
		22.9	5066.67	5054.29	50891.7	7344.26
		22.92	5033.33	4903.42	50800	7017.86
		22.94	5366.67	4815.41	50541.7	6830.17
		22.96	5166.67	5167.45	50566.7	7042.34
		22.98	5041.67	5205.17	50016.7	6789.36
		23	5075	5066.86	52733.3	6560.88
		23.02	4866.67	5242.89	51975	6348.71
		23.04	5216.67	5066.86	51483.3	6209.99
		23.06	5416.67	4928.57	52266.7	6209.99
		23.08	5500	5280.6	51175	6283.43
		23.1	5116.67	5129.73	51825	5883.57
		23.12	5183.33	5192.6	51533.3	5638.76
		23.14	5066.67	4790.26	52316.7	6250.78
		23.16	5316.67	5280.6	52466.7	5712.2
		23.18	5366.67	5532.07	52791.7	5891.74
		23.2	5333.33	5104.58	52908.3	5385.79
		23.22	5658.33	4827.98	53175	5810.13
		23.24	5283.33	5242.89	53900	5344.99
		23.26	5541.67	5180.02	54050	5973.34
		23.28	5666.67	4991.42	54358.3	6103.9
		23.3	5550	5293.17	55883.3	6250.78
		23.32	5516.67	5431.48	55091.7	6511.91
		23.34	5366.67	5255.45	55941.7	6854.65
		23.36	5400	5506.92	57633.3	7662.52
		23.38	5266.67	5205.17	58408.3	8013.41
		23.4	5625	5004.01	59383.3	9604.66
		23.42	5533.33	5632.64	60600	10706.3
		23.44	5675	5469.2	60758.3	13040.2
		23.46	5600	5594.92	62691.7	14623.2
		23.48	6041.67	5620.07	63475	17210.1
		23.5	5525	5330.89	63358.3	20596.6
		23.52	6000	5180.02	61583.3	23183.4
		23.54	6025	5205.17	59366.7	25533.6
		23.56	6016.67	5821.23	59416.7	25141.9
		23.58	5500	5255.45	56025	22775.3
		23.6	5741.67	5557.2	55825	21159.6
		23.62	5333.33	4840.55	54908.3	17716
		23.64	5525	5632.64	53900	14052
		23.66	5608.33	5909.25	54683.3	10567.6
		23.68	5250	5356.04	54783.3	8233.73
		23.7	5600	5494.35	54816.7	6895.45
		23.72	5691.67	5381.19	55958.3	6707.76
		23.74	5625	5469.2	55925	6919.93
		23.76	5641.67	5745.8	56216.7	6520.07
		23.78	6100	5117.16	54900	7531.95
		23.8	6066.67	5594.92	54450	7474.83
		23.82	5341.67	5180.02	54808.3	7172.9
		23.84	5425	5066.86	55016.7	7205.54
		23.86	5716.67	5645.22	55433.3	7083.13
		23.88	5616.67	5205.17	53983.3	6732.24
		23.9	5850	5418.91	55050	6063.1
		23.92	5525	5381.19	55650	5549
		23.94	5558.33	5469.2	55383.3	4692.17
		23.96	5341.67	5519.48	54933.3	4716.65
		23.98	5608.33	5167.45	54841.7	4528.96
		24	5325	5066.86	55350	4071.98
		24.02	5833.33	5142.3	55191.7	4398.4
		24.04	5741.67	5456.63	55183.3	4406.56
		24.06	5883.33	5255.45	55008.3	3916.94
		24.08	6125	5242.89	54541.7	4194.39
		24.1	5675	5381.19	55166.7	4202.55
		24.12	5808.33	5406.33	57000	4210.71
		24.14	5941.67	5117.16	56200	4504.48
		24.16	6275	5796.1	55375	4732.97
		24.18	5833.33	6009.83	56266.7	4512.64
		24.2	6258.33	5343.47	55383.3	4463.68
		24.22	5883.33	5519.48	56541.7	4618.73
		24.24	5741.67	5129.73	56741.7	4480
		24.26	5425	5745.8	56308.3	4732.97
		24.28	6375	5745.8	55358.3	5108.35
		24.3	5900	6022.41	56250	4945.14
		24.32	6208.33	5041.73	56825	5198.1
		24.34	6083.33	5129.73	57033.3	5255.23
		24.36	6100	5494.35	56350	4961.46
		24.38	5850	5796.1	57383.3	5140.99
		24.4	6166.67	5833.82	57383.3	5067.54
		24.42	5608.33	6198.42	57366.7	5630.6
		24.44	6183.33	5506.92	56958.3	5092.02
		24.46	6291.67	5997.26	58008.3	5744.85
		24.48	5933.33	5456.63	56308.3	5638.76
		24.5	6475	5557.2	58750	5589.8
		24.52	6325	5544.64	57991.7	6234.47
		24.54	6050	5808.67	57583.3	6201.82
		24.56	6675	5972.11	58083.3	5989.66
		24.58	6666.67	5959.54	58916.7	6324.22
		24.6	5625	5695.51	59441.7	6511.91
		24.62	6150	5293.17	58783.3	6748.57
		24.64	6150	5997.26	59466.7	6332.39
		24.66	6258.33	5645.22	58500	6879.13
		24.68	6125	5620.07	59225	6618
		24.7	6341.67	6211	57808.3	6968.89
		24.72	6341.67	6060.13	58366.7	6389.51
		24.74	6091.67	5745.8	59008.3	7026.01
		24.76	6208.33	6085.26	59208.3	6560.88
		24.78	6350	5896.67	59166.7	6307.91
		24.8	6316.67	6160.7	59816.7	6079.42
		24.82	6633.33	5708.08	59416.7	5965.18
		24.84	6166.67	5670.36	60641.7	6087.58
		24.86	6216.67	6211	59916.7	5899.89
		24.88	6166.67	5670.36	59091.7	6275.26
		24.9	6158.33	5833.82	60150	6071.26
		24.92	6158.33	5972.11	60316.7	5451.08
		24.94	6433.33	5871.53	61466.7	5753.01
		24.96	6233.33	5343.47	60975	5524.52
		24.98	6458.33	5770.95	59741.7	5451.08
		25	6858.33	5884.1	60108.3	5663.24
		25.02	6316.67	5745.8	59875	5402.12
		25.04	6350	5984.69	59916.7	4879.85
		25.06	6733.33	6437.31	60083.3	5002.26
		25.08	6691.67	5946.97	60333.3	5002.26
		25.1	6983.33	6349.29	61333.3	4749.29
		25.12	6425	6173.28	61291.7	4806.41
		25.14	6616.67	6525.32	62716.7	4822.73
		25.16	6808.33	5909.25	62550	4684.01
		25.18	6675	6248.72	61608.3	4806.41
		25.2	6850	6148.13	61908.3	4488.16
		25.22	6641.67	5909.25	61475	4488.16
		25.24	6633.33	5972.11	61766.7	4528.96
		25.26	6716.67	6311.58	62850	4896.18
		25.28	6608.33	6299.01	63033.3	4251.52
		25.3	6708.33	6072.7	61966.7	4276
		25.32	6758.33	6638.47	62625	4390.24
		25.34	6716.67	6223.57	62491.7	4545.29
		25.36	6683.33	5846.38	62750	4700.33
		25.38	7025	6148.13	62716.7	4112.79
		25.4	7216.67	6160.7	62066.7	4757.45
		25.42	6633.33	5620.07	63308.3	4545.29
		25.44	6950	6122.98	63400	4667.69
		25.46	6675	6324.16	63400	4839.06
		25.48	7183.33	6764.2	64591.7	4610.56
		25.5	7108.33	6185.85	64658.3	4724.81
		25.52	6725	5997.26	62733.3	4684.01
		25.54	6825	6047.54	65383.3	5075.7
		25.56	6891.67	6575.61	64033.3	4765.62
		25.58	6775	6449.88	64125	5320.51
		25.6	7116.67	6223.57	64908.3	5410.28
		25.62	7358.33	5997.26	64208.3	5532.68
		25.64	7133.33	6060.13	64408.3	6103.9
		25.66	6991.67	6034.98	64625	5997.82
		25.68	7233.33	6299.01	64125	6218.14
		25.7	6791.67	6211	64191.7	6650.64
		25.72	7050	6248.72	64600	7099.46
		25.74	6891.67	6701.34	64666.7	7107.61
		25.76	6750	6588.19	64858.3	7164.74
		25.78	7266.67	6437.31	64333.3	7735.96
		25.8	7183.33	6588.19	65225	7817.56
		25.82	7050	6437.31	64683.3	8527.5
		25.84	7258.33	6764.2	65425	8592.79
		25.86	6925	6336.73	65275	8870.24
		25.88	7300	5984.69	65700	8845.76
		25.9	7100	6299.01	64516.7	8731.52
		25.92	7241.67	6864.79	65933.3	7899.17
		25.94	7050	6500.17	66525	7580.92
		25.96	7400	6374.44	66383.3	6854.65
		25.98	7541.67	6701.34	65508.3	6169.18
		26	7250	6575.61	65308.3	5483.72
		26.02	7575	6688.76	65500	5189.95
		26.04	6800	6977.94	66633.3	4781.93
		26.06	6783.33	6525.32	67133.3	4667.69
		26.08	7316.67	6651.04	66891.7	4357.6
		26.1	7558.33	6424.73	66216.7	4218.87
		26.12	7433.33	6776.78	65366.7	4014.86
		26.14	7108.33	6776.78	67166.7	4186.23
		26.16	7541.67	6273.86	66941.7	4178.07
		26.18	7266.67	7342.56	65916.7	4031.19
		26.2	7033.33	6751.63	67816.7	3884.3
		26.22	7333.33	7053.38	66633.3	3606.85
		26.24	7525	6776.78	66191.7	3459.96
		26.26	7733.33	6625.91	67541.7	3786.38
		26.28	7491.67	6563.04	69250	3729.25
		26.3	7408.33	6349.29	66091.7	3794.54
		26.32	7708.33	6613.32	68141.7	4023.02
		26.34	7608.33	6676.19	66266.7	3753.73
		26.36	7358.33	6412.16	68041.7	3362.04
		26.38	7450	6625.91	69141.7	3590.53
		26.4	7450	6839.64	68791.7	3925.1
		26.42	7516.67	6726.48	67975	3721.09
		26.44	7891.67	7053.38	67600	3835.34
		26.46	7375	6449.88	68666.7	4055.67
		26.48	7700	7040.81	69108.3	3884.3
		26.5	7816.67	6927.66	69266.7	3884.3
		26.52	7341.67	6563.04	69866.7	4137.27
		26.54	7825	6173.28	69183.3	4178.07
		26.56	7958.33	7141.38	69200	4300.48
		26.58	7883.33	6676.19	70775	4267.83
		26.6	8116.67	6977.94	70333.3	4398.4
		26.62	7575	7065.95	71050	4324.96
		26.64	8000	6286.44	71900	4765.62
		26.66	7425	7204.25	72683.3	4716.65
		26.68	7483.33	7103.67	72100	4537.12
		26.7	7933.33	7053.38	72275	4814.58
		26.72	8333.33	7304.84	72933.3	5491.87
		26.74	7783.33	7367.7	73133.3	6095.74
		26.76	8391.67	7543.72	73816.7	6520.07
		26.78	8166.67	7279.69	75208.3	7556.44
		26.8	8100	7807.75	76533.3	8462.23
		26.82	7850	7707.16	76175	9620.99
		26.84	8391.67	6965.37	78183.3	12191.5
		26.86	7991.67	7506	77716.7	14435.6
		26.88	8166.67	7267.12	77991.7	16173.7
		26.9	8533.33	6915.07	76283.3	18597.3
		26.92	8216.67	7707.16	75716.7	18793.2
		26.94	8408.33	7015.66	73300	18197.4
		26.96	7966.67	6676.19	73166.7	17242.7
		26.98	7991.67	6877.35	71550	15235.2
		27	8191.67	7179.1	70933.3	12534.2
		27.02	7833.33	7418	71416.7	10322.8
		27.04	8741.67	7518.57	70975	8307.18
		27.06	8350	7267.12	70216.7	6838.32
		27.08	8091.67	7229.4	71241.7	5198.1
		27.1	8275	7367.7	71775	5459.24
		27.12	8958.33	7166.54	70800	5059.39
		27.14	8291.67	7091.1	72858.3	5222.59
		27.16	8675	6663.63	72275	4871.7
		27.18	8325	7304.84	72050	5369.47
		27.2	8008.33	7493.43	71958.3	4994.1
		27.22	8316.67	7443.13	71366.7	4879.85
		27.24	8241.67	7870.62	71558.3	4773.77
		27.26	8608.33	7028.23	71333.3	4349.44
		27.28	8425	7191.69	71650	4675.85
		27.3	7983.33	7443.13	71333.3	4977.78
		27.32	8383.33	7581.44	71891.7	4594.25
		27.34	8416.67	7556.29	71808.3	5010.42
		27.36	8508.33	7543.72	71500	4936.98
		27.38	8491.67	7430.57	71516.7	4781.93
		27.4	8166.67	7267.12	72500	4985.94
		27.42	8566.67	7619.16	71691.7	4928.81
		27.44	8641.67	7858.04	71975	5434.76
		27.46	9441.67	7153.97	72066.7	5304.19
		27.48	8525	7405.41	72816.7	5581.64
		27.5	8566.67	7606.59	74033.3	5891.74
		27.52	8533.33	7506	73325	5932.53
		27.54	8708.33	7568.87	73683.3	5875.41
		27.56	9183.33	7468.28	73183.3	6683.28
		27.58	8983.33	8071.78	74058.3	6544.55
		27.6	8558.33	7870.62	72425	6822.01
		27.62	8808.33	7933.48	73441.7	6911.77
		27.64	8358.33	8084.35	73975	6993.38
		27.66	8991.67	7807.75	72766.7	7132.09
		27.68	8791.67	8059.21	72591.7	6748.57
		27.7	9325	7757.47	72975	6732.24
		27.72	8950	8536.97	74375	6740.4
		27.74	9041.67	8360.96	73316.7	6299.74
		27.76	8716.67	8096.93	73725	6095.74
		27.78	9175	8448.97	74041.7	6161.03
		27.8	9808.33	7845.47	72475	6373.19
		27.82	9225	8687.85	73491.7	6103.9
		27.84	9083.33	8436.4	73300	6585.36
		27.86	9583.33	8914.16	73091.7	6699.6
		27.88	9383.33	9065.03	73341.7	6634.32
		27.9	9483.33	8977.03	73100	7213.7
		27.92	9283.33	9153.05	74575	6968.89
		27.94	9391.67	9077.62	74308.3	7213.7
		27.96	9141.67	9442.22	74091.7	7589.07
		27.98	9833.33	8813.59	73283.3	7336.11
		28	9908.33	9178.19	74291.7	7687
		28.02	9366.67	9417.08	75225	8494.87
		28.04	9483.33	9140.47	74425	8772.31
		28.06	8925	9580.53	74466.7	8707.04
		28.08	9350	9366.78	75600	9098.73
		28.1	9808.33	9643.4	73250	9833.19
		28.12	9775	9681.11	73741.7	10877.6
		28.14	10058.3	10058.3	75591.7	11318.3
		28.16	9850	9127.9	75391.7	12077.2
		28.18	9291.67	9278.78	74425	12477.1
		28.2	9175	9303.93	74091.7	12493.4
		28.22	9566.67	9668.53	73741.7	13497.1
		28.24	9150	8486.69	73691.7	14117.3
		28.26	9183.33	8486.69	73508.3	13644
		28.28	9408.33	8901.59	72891.7	12966.7
		28.3	9333.33	8486.69	73375	12517.9
		28.32	9008.33	9002.18	73683.3	11759
		28.34	8933.33	8335.81	74183.3	11146.9
		28.36	9033.33	8084.35	72558.3	10094.3
		28.38	9466.67	7933.48	72825	9359.85
		28.4	8741.67	7933.48	73116.7	9000.81
		28.42	8641.67	8637.56	74616.7	8250.06
		28.44	8758.33	8461.54	73366.7	7474.83
		28.46	9116.67	8549.56	73591.7	7074.98
		28.48	8825	8109.5	72358.3	7074.98
		28.5	9058.33	8071.78	73875	6307.91
		28.52	8608.33	7480.85	73141.7	6267.11
		28.54	8650	7430.57	73208.3	5916.22
		28.56	8641.67	7732.31	72983.3	5728.53
		28.58	8775	7619.16	72591.7	5663.24
		28.6	8450	7279.69	71500	5165.47
		28.62	8850	7443.13	72750	5181.79
		28.64	8866.67	7392.85	70166.7	5304.19
		28.66	8433.33	7707.16	72241.7	5230.75
		28.68	9116.67	7355.13	72533.3	5328.68
		28.7	8958.33	7594.01	73125	4798.25
		28.72	8500	7543.72	72616.7	4186.23
		28.74	8658.33	7342.56	70700	4594.25
		28.76	8958.33	7128.82	72566.7	4773.77
		28.78	8933.33	7770.03	71533.3	4431.04
		28.8	8450	7468.28	72783.3	4520.81
		28.82	8716.67	7053.38	71133.3	4896.18
		28.84	8416.67	7204.25	72041.7	4365.75
		28.86	9066.67	7355.13	72033.3	4504.48
		28.88	8233.33	7141.38	71500	4749.29
		28.9	8591.67	7317.41	71241.7	4577.93
		28.92	8766.67	7091.1	74383.3	4349.44
		28.94	8108.33	7644.31	71466.7	4447.36
		28.96	8500	6990.51	70366.7	4243.35
		28.98	8558.33	7065.95	70250	4414.72
		29	8433.33	7556.29	70933.3	4259.67
		29.02	8391.67	7179.1	70900	4635.04
		29.04	8208.33	6814.5	71341.7	4186.23
		29.06	8350	7267.12	71533.3	4300.48
		29.08	8450	7153.97	69941.7	4545.29
		29.1	8950	6852.22	71841.7	4569.77
		29.12	8375	6814.5	70508.3	4080.15
		29.14	8341.67	6776.78	70975	4602.41
		29.16	8383.33	6525.32	70691.7	4561.6
		29.18	8783.33	7367.7	70525	4455.52
		29.2	8108.33	6613.32	71291.7	4790.1
		29.22	8041.67	6701.34	71075	4667.69
		29.24	8358.33	6827.07	70191.7	4708.49
		29.26	8325	7128.82	70625	4871.7
		29.28	8075	6713.91	71200	4969.62
		29.3	8191.67	6801.92	69341.7	4888.02
		29.32	8425	6412.16	70400	5067.54
		29.34	8233.33	6588.19	71025	5410.28
		29.36	8266.67	6827.07	71025	5850.93
		29.38	8291.67	6990.51	70408.3	6071.26
		29.4	8566.67	7141.38	71400	6258.95
		29.42	8208.33	7128.82	70775	6936.25
		29.44	8275	6688.76	70183.3	7727.8
		29.46	8133.33	6701.34	71741.7	7833.88
		29.48	8350	7040.81	70450	8698.87
		29.5	8383.33	7015.66	69991.7	8617.27
		29.52	7700	6651.04	69783.3	8470.39
		29.54	8141.67	6814.5	68458.3	7874.69
		29.56	7900	6676.19	69675	7980.77
		29.58	8200	7279.69	70133.3	7401.38
		29.6	8066.67	6324.16	67841.7	6626.16
		29.62	8466.67	7003.09	68091.7	6528.24
		29.64	8250	6651.04	68333.3	6128.38
		29.66	7866.67	6525.32	68483.3	5948.85
		29.68	8366.67	6412.16	68366.7	5932.53
		29.7	7775	6852.22	67583.3	6185.51
		29.72	8191.67	6701.34	68891.7	6095.74
		29.74	7741.67	6789.35	68416.7	6258.95
		29.76	7633.33	6663.63	68066.7	6446.63
		29.78	8375	6739.06	67500	6813.84
		29.8	7683.33	6852.22	67108.3	6724.09
		29.82	7700	6324.16	67741.7	6781.2
		29.84	7808.33	6726.48	68041.7	7034.17
		29.86	7658.33	6839.64	67408.3	6862.8
		29.88	7758.33	7405.41	66508.3	7442.19
		29.9	8091.67	6776.78	67175	7491.15
		29.92	7816.67	6424.73	67575	7646.19
		29.94	7991.67	6475.03	66358.3	8315.34
		29.96	8216.67	6512.75	68100	8258.21
		29.98	8075	6361.88	65791.7	8192.94
		30	7358.33	6588.19	67025	8780.48
		30.02	7875	6387.01	67450	9049.77
		30.04	7975	6449.88	65983.3	8902.88
		30.06	8000	6927.66	66150	9196.65
		30.08	7650	7128.82	67191.7	9841.31
		30.1	7808.33	6789.35	66466.7	9596.51
		30.12	7833.33	6600.76	66775	10396.2
		30.14	7800	6550.47	66125	10910.3
		30.16	7375	6525.32	66808.3	11351
		30.18	8133.33	6701.34	66241.7	11579.5
		30.2	7883.33	6651.04	66633.3	12020.1
		30.22	8191.67	6651.04	65500	12583.2
		30.24	7933.33	6387.01	64741.7	13391
		30.26	7750	6185.85	65400	13970.5
		30.28	7616.67	6361.88	65200	14141.8
		30.3	7716.67	6487.6	66066.7	14851.8
		30.32	7558.33	6211	67550	15888.1
		30.34	7991.67	6550.47	65550	17373.3
		30.36	7816.67	6248.72	67200	17626.2
		30.38	8008.33	6311.58	67633.3	19062.5
		30.4	7808.33	6072.7	67391.7	20115.2
		30.42	7883.33	6915.07	66416.7	21167.8
		30.44	7633.33	6060.13	66666.7	22897.8
		30.46	7991.67	6751.63	66741.7	24211.6
		30.48	7983.33	6412.16	67425	24733.8
		30.5	7941.67	7091.1	67966.7	25639.6
		30.52	7841.67	6336.73	68166.7	26365.9
		30.54	7616.67	6600.76	68158.3	27084
		30.56	7791.67	6374.44	67516.7	26586.2
		30.58	7666.67	6701.34	65225	27010.5
		30.6	7425	6173.28	64508.3	26520.9
		30.62	7333.33	6135.56	65508.3	25043.9
		30.64	7225	6550.47	64541.7	22808.1
		30.66	6891.67	5808.67	63058.3	20923
		30.68	7650	6387.01	64258.3	19111.4
		30.7	7633.33	5896.67	62566.7	17789.5
		30.72	7275	5670.36	62616.7	16410.3
		30.74	7408.33	6487.6	62358.3	15561.7
		30.76	7466.67	6739.06	62200	14313.2
		30.78	7450	6047.54	62083.3	14052
		30.8	7316.67	6122.98	62608.3	13301.2
		30.82	7366.67	5959.54	61350	12787.1
		30.84	7041.67	5758.38	62375	12705.6
		30.86	7675	5833.82	61733.3	12485.3
		30.88	7108.33	5796.1	60750	12289.4
		30.9	7050	5620.07	61191.7	11603.9
		30.92	7241.67	5858.95	60291.7	11367.3
		30.94	7250	5519.48	60158.3	10926.6
		30.96	7350	5858.95	61866.7	10771.6
		30.98	7600	6223.57	61908.3	10102.5
		31	7091.67	5657.79	60500	10159.6
		31.02	7166.67	6185.85	61991.7	10314.6
		31.04	7383.33	6462.45	62458.3	10943
		31.06	7075	5783.51	63433.3	10722.6
		31.08	7041.67	5871.53	62383.3	10836.9
		31.1	6833.33	6437.31	64041.7	11775.3
		31.12	7125	6336.73	65575	12403.7
		31.14	7166.67	6110.41	65175	13578.8
		31.16	7133.33	6097.85	66633.3	15439.3
		31.18	6575	5934.39	66275	17895.5
		31.2	7108.33	6349.29	64833.3	19674.5
		31.22	7075	5494.35	65058.3	22147.1
		31.24	7175	6198.42	63216.7	22236.8
		31.26	7233.33	5532.07	61550	21812.5
		31.28	6858.33	5569.79	60725	20262
		31.3	7091.67	5657.79	59233.3	18499.4
		31.32	6608.33	5946.97	57708.3	16100.3
		31.34	6800	5293.17	57458.3	13897
		31.36	7183.33	5066.86	57691.7	11865.1
		31.38	6458.33	5318.32	57333.3	9939.24
		31.4	6741.67	5318.32	55325	8470.39
		31.42	6650	5293.17	55183.3	7442.19
		31.44	6750	5318.32	56508.3	7393.23
		31.46	6683.33	5330.89	56066.7	6944.41
		31.48	6616.67	5469.2	56625	6699.6
		31.5	6491.67	5142.3	54941.7	6422.15
		31.52	6516.67	5632.64	56325	6479.28
		31.54	7016.67	5356.04	54600	6389.51
		31.56	7000	5054.29	54558.3	5867.25
		31.58	6425	5406.33	54750	6046.78
		31.6	6550	5180.02	52683.3	5671.41
		31.62	6666.67	5708.08	53166.7	5589.8
		31.64	6966.67	5180.02	53841.7	5589.8
		31.66	6850	5343.47	53900	4961.46
		31.68	6483.33	4941.14	54900	5140.99
		31.7	6250	5041.73	53833.3	4994.1
		31.72	6641.67	5305.76	53283.3	5198.1
		31.74	6150	5117.16	53391.7	5124.66
		31.76	6375	5192.6	53383.3	4920.66
		31.78	6116.67	5431.48	52800	4545.29
		31.8	6183.33	5280.6	52141.7	4757.45
		31.82	6291.67	5393.76	53016.7	4822.73
		31.84	6708.33	5280.6	51991.7	4879.85
		31.86	6250	5293.17	53158.3	4716.65
		31.88	5908.33	4714.83	52158.3	4888.02
		31.9	6041.67	5393.76	53041.7	5059.39
		31.92	6533.33	4915.99	52266.7	5149.14
		31.94	5925	4903.42	52683.3	5116.5
		31.96	6441.67	5154.88	52600	4847.21
		31.98	6325	4903.42	52166.7	5108.35
		32	6016.67	5217.74	51733.3	5157.31
		32.02	6166.67	5318.32	50900	5271.55
		32.04	6041.67	5066.86	50675	4994.1
		32.06	6250	5029.14	52783.3	5279.71
		32.08	5958.33	4966.29	53391.7	5532.68
		32.1	6033.33	4928.57	51966.7	5834.61
		32.12	6050	4563.95	53416.7	6079.42
		32.14	6233.33	5066.86	51950	5989.66
		32.16	5850	4890.85	52100	6144.7
		32.18	5933.33	5293.17	52891.7	7352.42
		32.2	5825	4576.52	52550	7531.95
		32.22	6083.33	4915.99	52850	8960
		32.24	6183.33	4626.82	53241.7	9408.82
		32.26	5641.67	5029.14	52333.3	10053.5
		32.28	6191.67	4941.14	51758.3	10192.2
		32.3	6183.33	5079.44	50233.3	10559.4
		32.32	6241.67	4928.57	50400	9931.11
		32.34	6066.67	4928.57	48541.7	9327.22
		32.36	5875	4790.26	49583.3	8356.14
		32.38	6175	5029.14	49950	7801.24
		32.4	5916.67	4438.23	49258.3	6854.65
		32.42	5866.67	4953.71	48116.7	6316.07
		32.44	5858.33	4752.54	49458.3	5646.93
		32.46	5616.67	4853.13	48633.3	5206.27
		32.48	5300	4589.1	48858.3	4610.56
		32.5	5758.33	4538.8	48525	4422.88
		32.52	5916.67	4677.11	48825	4741.13
		32.54	5808.33	4815.41	49391.7	4577.93
		32.56	5725	4626.82	48991.7	4153.59
		32.58	5983.33	5054.29	48175	4235.19
		32.6	5700	4915.99	47708.3	4520.81
		32.62	5633.33	4991.42	46800	4406.56
		32.64	5466.67	5293.17	48116.7	4406.56
		32.66	5958.33	4928.57	47983.3	4210.71
		32.68	5541.67	4840.55	48116.7	4259.67
		32.7	6050	5066.86	47358.3	4586.08
		32.72	5233.33	4727.39	46783.3	4210.71
		32.74	5666.67	4312.49	48050	4855.37
		32.76	5408.33	4840.55	47975	4684.01
		32.78	5433.33	4815.41	48166.7	4888.02
		32.8	5900	4563.95	47291.7	4659.52
		32.82	5933.33	4903.42	46850	5230.75
		32.84	6066.67	4790.26	47258.3	5043.06
		32.86	6066.67	4777.7	46158.3	5491.87
		32.88	5591.67	4827.98	46983.3	6258.95
		32.9	5391.67	4790.26	45825	5826.45
		32.92	5700	4626.82	45733.3	5818.29
		32.94	5833.33	4639.39	46108.3	6030.45
		32.96	5758.33	4589.1	45933.3	6030.45
		32.98	6016.67	4815.41	44750	6005.97
		33	5916.67	4576.52	46008.3	5597.97
		33.02	5300	5356.04	45133.3	5353.16
		33.04	5725	5117.16	45841.7	5728.53
		33.06	5750	4714.83	46083.3	5589.8
		33.08	5350	5079.44	44666.7	5671.41
		33.1	5450	5092.01	44775	5655.08
		33.12	5575	4463.36	45666.7	5679.56
		33.14	5733.33	4211.92	44575	5867.25
		33.16	5433.33	4790.26	44475	5508.2
		33.18	5858.33	4739.98	44383.3	5712.2
		33.2	5525	4413.08	42750	5614.28
		33.22	5408.33	4915.99	43941.7	5549
		33.24	5575	5029.14	44758.3	5859.09
		33.26	5775	4865.7	44575	5508.2
		33.28	5325	4941.14	44300	5353.16
		33.3	5600	5117.16	43941.7	5671.41
		33.32	5291.67	5242.89	44950	5891.74
		33.34	5458.33	4413.08	42591.7	5785.65
		33.36	5983.33	4928.57	43791.7	6405.83
		33.38	5433.33	4589.1	43516.7	6177.34
		33.4	5250	4827.98	43458.3	6528.24
		33.42	5391.67	4576.52	43408.3	6397.67
		33.44	5500	4538.8	43883.3	6813.84
		33.46	5541.67	5029.14	43116.7	7246.34
		33.48	5075	4752.54	43675	7385.07
		33.5	5425	4513.66	43466.7	8078.69
		33.52	5416.67	4589.1	43225	8111.33
		33.54	5083.33	4601.67	42508.3	8323.5
		33.56	5358.33	4626.82	43100	8184.77
		33.58	5291.67	4677.11	43933.3	7939.96
		33.6	5391.67	4576.52	43033.3	8054.21
		33.62	5258.33	4790.26	43283.3	7115.78
		33.64	5366.67	4538.8	42866.7	6993.38
		33.66	4991.67	4626.82	43550	6911.77
		33.68	5316.67	4362.79	43633.3	6626.16
		33.7	5091.67	4400.51	42033.3	6316.07
		33.72	4975	4249.63	42641.7	6528.24
		33.74	5108.33	4035.89	43808.3	6218.14
		33.76	5466.67	4438.23	43408.3	6446.63
		33.78	5416.67	4337.64	43491.7	6715.92
		33.8	5608.33	4387.93	44016.7	7360.59
		33.82	4950	4035.89	45416.7	7923.65
		33.84	5208.33	4387.93	45058.3	8184.77
		33.86	4991.67	4174.2	44000	9196.65
		33.88	5133.33	4325.07	42525	9270.1
		33.9	4900	3696.42	43666.7	10347.3
		33.92	4983.33	4086.18	42191.7	10363.5
		33.94	4991.67	4387.93	41658.3	10037.2
		33.96	4758.33	3734.14	41250	9253.77
		33.98	4841.67	4199.33	40866.7	8315.34
		34	4625	3885.02	40558.3	7638.04
		34.02	4600	3834.73	38641.7	7156.57
		34.04	5158.33	3998.17	40583.3	6577.2
		34.06	4691.67	3885.02	39750	5883.57
		34.08	4658.33	3897.58	40375	5222.59
		34.1	4641.67	3759.29	39416.7	5214.43
		34.12	4675	3859.87	39683.3	5043.06
		34.14	4300	3658.7	39266.7	4994.1
		34.16	4516.67	3658.7	39866.7	5067.54
		34.18	4416.67	3859.87	38841.7	5116.5
		34.2	4466.67	3734.14	38233.3	5491.87
		34.22	4608.33	3683.86	38841.7	5214.43
		34.24	4525	3646.14	40225	5247.07
		34.26	4625	3847.3	39016.7	5671.41
		34.28	4491.67	4098.76	38883.3	5589.8
		34.3	4708.33	4023.32	39241.7	5940.7
		34.32	4608.33	3620.99	38291.7	6454.8
		34.34	4591.67	3558.12	38633.3	6683.28
		34.36	4691.67	3683.86	39833.3	7254.5
		34.38	4433.33	4136.48	39541.7	7850.21
		34.4	4800	3595.84	38891.7	8274.54
		34.42	4625	3885.02	39258.3	8217.42
		34.44	4875	3558.12	40308.3	8641.75
		34.46	4508.33	3834.73	38733.3	8299.02
		34.48	4633.33	3457.54	39575	8625.43
		34.5	4350	3646.14	38958.3	8845.76
		34.52	4416.67	3507.83	38008.3	8143.98
		34.54	4091.67	3658.7	38200	7540.11
		34.56	4616.67	3696.42	38091.7	6805.69
		34.58	4558.33	3595.84	37700	6430.32
		34.6	4241.67	3507.83	37291.7	6046.78
		34.62	4400	3243.8	37158.3	5704.05
		34.64	4291.67	3495.26	36875	4985.94
		34.66	4375	3520.4	37250	4896.18
		34.68	4400	3281.52	36158.3	4594.25
		34.7	4133.33	3532.98	36366.7	4267.83
		34.72	4166.67	3859.87	35941.7	4488.16
		34.74	4425	3382.11	36300	3965.9
		34.76	4258.33	3281.52	35641.7	3998.54
		34.78	4175	3281.52	36433.3	4431.04
		34.8	4300	3633.55	35258.3	4031.19
		34.82	4216.67	3520.4	35950	3876.14
		34.84	4425	3558.12	35566.7	4243.35
		34.86	4083.33	3432.39	35991.7	3786.38
		34.88	4075	3520.4	35966.7	3590.53
		34.9	3900	3822.15	34950	3884.3
		34.92	4225	3356.96	35075	3965.9
		34.94	4241.67	3558.12	35475	3745.58
		34.96	4283.33	3130.64	35150	3704.77
		34.98	3883.33	3268.95	34408.3	3557.89
		35	4200	3256.37	34450	3745.58
		35.02	3958.33	3105.49	34708.3	3810.86
		35.04	4141.67	3482.68	34608.3	3582.37
		35.06	4250	2954.62	34350	3582.37
		35.08	4250	3243.8	35341.7	3965.9
		35.1	4166.67	3206.08	35350	3761.9
		35.12	3916.67	3080.36	34608.3	3892.46
		35.14	4083.33	3382.11	34991.7	3598.69
		35.16	4058.33	2916.9	35691.7	3925.1
		35.18	4241.67	3092.93	33358.3	3778.21
		35.2	4050	3155.8	34175	3696.61
		35.22	3983.33	3155.8	35083.3	3582.37
		35.24	4316.67	3306.67	35108.3	4080.15
		35.26	3975	3243.8	33550	3696.61
		35.28	4233.33	3193.51	33991.7	3712.94
		35.3	4375	3143.21	34600	4023.02
		35.32	4216.67	3004.92	32408.3	3867.98
		35.34	4225	3306.67	34083.3	4055.67
		35.36	4150	3080.36	33391.7	4023.02
		35.38	3683.33	3507.83	35041.7	4528.96
		35.4	3858.33	3231.23	33916.7	4553.44
		35.42	3925	3218.65	35183.3	5124.66
		35.44	3575	3218.65	33433.3	5206.27
		35.46	3733.33	3382.11	33583.3	5132.83
		35.48	3883.33	2891.76	33175	5328.68
		35.5	3775	3067.77	32466.7	5173.62
		35.52	3950	3532.98	32833.3	5238.91
		35.54	3958.33	3407.24	33308.3	5067.54
		35.56	4225	3155.8	33125	5092.02
		35.58	3750	3394.67	32733.3	4741.13
		35.6	3616.67	3231.23	33075	4667.69
		35.62	4008.33	2854.05	33708.3	4741.13
		35.64	3925	3444.96	32725	4602.41
		35.66	3891.67	3168.36	32250	4218.87
		35.68	4133.33	3168.36	31841.7	4422.88
		35.7	4475	2992.34	32025	4153.59
		35.72	3725	3180.93	31250	4292.31
		35.74	3900	3092.93	31441.7	4357.6
		35.76	3658.33	2816.33	31950	4186.23
		35.78	3958.33	3017.49	32133.3	4153.59
		35.8	3741.67	3055.21	32858.3	4112.79
		35.82	3808.33	3243.8	32375	3916.94
		35.84	3750	2904.33	31683.3	3631.33
		35.86	3841.67	3042.64	32141.7	3859.82
		35.88	3833.33	3030.06	32616.7	3639.49
		35.9	3625	3243.8	31916.7	3606.85
		35.92	3475	3004.92	31250	3639.49
		35.94	3533.33	2954.62	31416.7	3680.29
		35.96	3925	3004.92	31408.3	3517.09
		35.98	3733.33	2904.33	31508.3	3582.37
		36	3641.67	3206.08	30325	3362.04
		36.02	3433.33	3130.64	30100	3598.69
		36.04	3375	2753.46	31075	3190.67
		36.06	3691.67	2929.48	31400	3353.88
		36.08	3583.33	2740.89	30783.3	3149.88
		36.1	3750	2841.46	30725	3158.03
		36.12	3858.33	2942.05	31191.7	3459.96
		36.14	3650	2766.03	30616.7	3076.43
		36.16	3516.67	2740.89	31000	3068.27
		36.18	3500	3092.93	30466.7	3084.59
		36.2	3358.33	3105.49	30725	3035.63
		36.22	3425	3180.93	30275	2954.03
		36.24	3733.33	2879.18	29950	2945.86
		36.26	3416.67	3017.49	30583.3	2815.3
		36.28	3541.67	2891.76	30175	2790.82
		36.3	3675	3042.64	30450	2750.02
		36.32	3458.33	3193.51	29950	2692.9
		36.34	3308.33	3030.06	30075	2774.5
		36.36	3725	2803.74	29983.3	2758.18
		36.38	3708.33	2967.2	30283.3	2603.13
		36.4	3450	2590.02	29950	2725.54
		36.42	3491.67	2904.33	30133.3	2562.34
		36.44	3466.67	2640.3	30491.7	2750.02
		36.46	3675	3268.95	29958.3	2562.34
		36.48	3383.33	2791.18	30125	2872.42
		36.5	3475	2766.03	30283.3	2741.86
		36.52	3341.67	2979.77	29758.3	2856.11
		36.54	3375	2816.33	29425	2815.3
		36.56	3408.33	2690.59	29666.7	2807.14
		36.58	3608.33	2615.15	29366.7	2782.66
		36.6	3550	2351.12	30250	2594.97
		36.62	3475	2426.56	29750	2725.54
		36.64	3491.67	2602.58	29466.7	2537.85
		36.66	3300	2590.02	29450	2627.61
		36.68	3558.33	2866.61	29225	2709.22
		36.7	3416.67	2753.46	29191.7	2513.37
		36.72	3050	2879.18	29341.7	2913.23
		36.74	3450	2929.48	28658.3	2652.09
		36.76	3650	2791.18	28708.3	2782.66
		36.78	3733.33	2590.02	29050	2774.5
		36.8	3441.67	2615.15	29125	2619.45
		36.82	3408.33	2803.74	29100	2782.66
		36.84	3108.33	2464.28	28975	2701.05
		36.86	3358.33	2803.74	29141.7	2643.94
		36.88	3466.67	2627.73	28825	2847.94
		36.9	3558.33	2577.43	29033.3	2676.57
		36.92	3366.67	2954.62	29425	3255.96
		36.94	3175	2652.87	28883.3	3100.92
		36.96	3125	2602.58	28375	2733.7
		36.98	3400	2854.05	28541.7	3051.95
		37	3158.33	2539.71	28441.7	2937.71
		37.02	3033.33	2502	28241.7	3084.59
		37.04	3441.67	2413.99	28433.3	3076.43
		37.06	3458.33	2464.28	28758.3	3158.03
		37.08	3266.67	3004.92	28325	2725.54
		37.1	3350	2552.3	27775	2807.14
		37.12	3383.33	2740.89	27691.7	2766.34
		37.14	3558.33	2627.73	27791.7	2856.11
		37.16	3250	2753.46	29016.7	2570.49
		37.18	3366.67	2300.83	28750	2839.78
		37.2	3441.67	2527.15	27850	2529.69
		37.22	3133.33	2703.17	27466.7	2407.28
		37.24	3391.67	2514.58	28533.3	2635.78
		37.26	3250	2854.05	27791.7	2611.3
		37.28	3175	2451.71	27241.7	2864.26
		37.3	3150	2690.59	27975	2970.34
		37.32	2866.67	2627.73	27533.3	2627.61
		37.34	3058.33	2640.3	28375	2880.59
		37.36	3350	2929.48	28558.3	2790.82
		37.38	3275	3017.49	28741.7	2831.63
		37.4	3291.67	2640.3	28708.3	2537.85
		37.42	3200	2615.15	28733.3	3117.23
		37.44	3366.67	2615.15	27950	3215.15
		37.46	3491.67	2502	28325	3166.19
		37.48	3500	2602.58	28375	3239.63
		37.5	3366.67	2690.59	28408.3	3207
		37.52	3216.67	2967.2	28766.7	3443.65
		37.54	3166.67	2979.77	28550	3631.33
		37.56	3400	2615.15	28783.3	3778.21
		37.58	3300	2514.58	29433.3	4439.2
		37.6	2983.33	2539.71	29150	4324.96
		37.62	3358.33	2577.43	29041.7	4757.45
		37.64	3133.33	2539.71	28800	5467.39
		37.66	3425	2740.89	29225	5712.2
		37.68	3400	2426.56	29366.7	6511.91
		37.7	3283.33	2916.9	28333.3	6152.86
		37.72	3233.33	2640.3	27583.3	5606.12
		37.74	3125	2665.45	28183.3	4871.7
		37.76	3083.33	2665.45	28241.7	4985.94
		37.78	3350	2351.12	27500	4618.73
		37.8	3141.67	2652.87	27175	4439.2
		37.82	3266.67	2703.17	26975	4153.59
		37.84	3116.67	2640.3	27750	3802.69
		37.86	3383.33	2590.02	27116.7	3337.56
		37.88	3458.33	2615.15	27000	3345.72
		37.9	3258.33	2891.76	26983.3	2994.82
		37.92	3025	2539.71	26600	3207
		37.94	3316.67	2590.02	27558.3	3419.17
		37.96	3083.33	2464.28	26625	3182.51
		37.98	3150	2476.86	25966.7	2994.82
		38	3050	2753.46	26116.7	3035.63
		38.02	3016.67	2816.33	26058.3	2880.59
		38.04	3291.67	2288.27	27291.7	3207
		38.06	3041.67	2690.59	27408.3	3247.8
		38.08	3341.67	2502	27358.3	3076.43
		38.1	3100	2514.58	26575	3362.04
		38.12	3266.67	2451.71	27275	3198.84
		38.14	3258.33	2502	27316.7	3411
		38.16	3233.33	2766.03	25825	3255.96
		38.18	3208.33	2766.03	26775	3207
		38.2	2991.67	2527.15	26825	3639.49
		38.22	3258.33	2502	26800	3386.52
		38.24	3266.67	2615.15	26633.3	3198.84
		38.26	3266.67	2866.61	27475	3174.36
		38.28	3241.67	2426.56	26300	3411
		38.3	3191.67	2791.18	26708.3	3019.31
		38.32	3025	2615.15	26508.3	3280.44
		38.34	3333.33	2577.43	26266.7	3190.67
		38.36	2991.67	2602.58	26216.7	3394.69
		38.38	3141.67	2363.7	26133.3	3198.84
		38.4	3266.67	2627.73	26641.7	3060.11
		38.42	3108.33	2841.46	27075	2872.42
		38.44	3233.33	2489.43	26383.3	2725.54
		38.46	3216.67	2502	26875	2921.38
		38.48	3025	2464.28	26025	2725.54
		38.5	3058.33	2715.74	27025	2921.38
		38.52	3075	2979.77	25741.7	3027.47
		38.54	3150	2615.15	26725	2839.78
		38.56	3283.33	2577.43	26550	2970.34
		38.58	3125	2564.87	26383.3	2945.86
		38.6	3316.67	2602.58	26950	3117.23
		38.62	3091.67	2715.74	26791.7	3084.59
		38.64	2950	2351.12	27208.3	2994.82
		38.66	2900	2175.11	25833.3	2896.9
		38.68	3191.67	2828.9	26058.3	3092.75
		38.7	2991.67	2602.58	25283.3	3011.15
		38.72	2783.33	2564.87	26116.7	3288.6
		38.74	3075	2514.58	25950	3459.96
		38.76	3225	2363.7	26175	3435.48
		38.78	3033.33	2564.87	26333.3	3590.53
		38.8	2683.33	2678.02	26316.7	3517.09
		38.82	3241.67	2175.11	26958.3	3680.29
		38.84	3183.33	2451.71	25516.7	3492.61
		38.86	2658.33	2263.12	25841.7	3345.72
		38.88	3191.67	2502	25475	3525.25
		38.9	3183.33	2577.43	25583.3	3549.73
		38.92	3000	2476.86	25891.7	3500.77
		38.94	3050	2564.87	26658.3	3386.52
		38.96	3016.67	2300.83	26183.3	3427.32
		38.98	3208.33	2803.74	26916.7	3557.89
		39	2908.33	2351.12	26191.7	3386.52
		39.02	3108.33	2162.53	26883.3	3631.33
		39.04	2950	2300.83	26200	3606.85
		39.06	3191.67	2061.96	26483.3	3827.17
		39.08	3200	2300.83	26758.3	3745.58
		39.1	3016.67	2275.68	26325	3680.29
		39.12	2966.67	2577.43	26258.3	3721.09
		39.14	2900	2502	25941.7	3786.38
		39.16	3100	2502	25816.7	4014.86
		39.18	2966.67	2615.15	26850	3704.77
		39.2	3025	2175.11	25575	3672.13
		39.22	3075	2489.43	26150	3525.25
		39.24	2958.33	2678.02	26125	3541.57
		39.26	2966.67	2552.3	25991.7	3353.88
		39.28	3108.33	2678.02	26350	3313.08
		39.3	3166.67	2552.3	26491.7	3239.63
		39.32	3208.33	2552.3	26583.3	3084.59
		39.34	3483.33	2325.99	25866.7	3141.71
		39.36	3250	2401.42	26516.7	3223.32
		39.38	3091.67	2275.68	26375	3304.92
		39.4	3225	2464.28	26425	2937.71
		39.42	2991.67	2413.99	26000	2856.11
		39.44	3358.33	2275.68	26125	3158.03
		39.46	3133.33	2275.68	25833.3	2970.34
		39.48	2875	2275.68	26058.3	2937.71
		39.5	2875	2137.39	25916.7	3035.63
		39.52	2916.67	2388.84	25983.3	3092.75
		39.54	2925	2728.31	25783.3	2790.82
		39.56	3016.67	2413.99	25225	2896.9
		39.58	3291.67	2476.86	25566.7	2741.86
		39.6	3333.33	2690.59	26575	2684.74
		39.62	3283.33	2300.83	26325	2994.82
		39.64	2983.33	2451.71	26650	2839.78
		39.66	2783.33	2728.31	26333.3	2733.7
		39.68	2733.33	2602.58	25466.7	3092.75
		39.7	3041.67	2502	25683.3	2456.25
		39.72	2925	2489.43	25641.7	3092.75
		39.74	3016.67	2502	25566.7	2399.13
		39.76	2883.33	2552.3	25725	2472.57
		39.78	3250	2464.28	25325	2603.13
		39.8	3100	2464.28	26025	2497.05
		39.82	2875	2313.4	26408.3	2456.25
		39.84	3025	2124.81	25908.3	2815.3
		39.86	2983.33	2627.73	24991.7	2847.94
		39.88	3241.67	2502	25866.7	2823.46
		39.9	3200	2225.4	25291.7	2594.97
		39.92	3366.67	2602.58	26316.7	2488.89
		39.94	3150	2275.68	25858.3	2505.21
		39.96	3091.67	2250.55	26325	2358.32
		39.98	2975	2175.11	26041.7	2366.49
		40	3100	2426.56	26191.7	2431.76
		40.02	2983.33	2665.45	26300	2505.21
		40.04	3175	2426.56	25683.3	2635.78
		40.06	3025	2489.43	26166.7	2888.74
		40.08	2741.67	2237.97	25666.7	2546.01
		40.1	2700	2338.55	26391.7	2627.61
		40.12	2933.33	2275.68	25775	2464.41
		40.14	2908.33	2187.68	26925	2570.49
		40.16	3050	2376.27	25625	2701.05
		40.18	3100	2413.99	26583.3	2684.74
		40.2	3033.33	2476.86	26300	2709.22
		40.22	2966.67	2627.73	26691.7	2668.42
		40.24	3300	2325.99	26375	2823.46
		40.26	2991.67	2539.71	26141.7	2962.19
		40.28	2883.33	2476.86	27175	3500.77
		40.3	2858.33	2325.99	26425	3247.8
		40.32	2983.33	2351.12	26316.7	3427.32
		40.34	3025	2451.71	26533.3	3411
		40.36	3166.67	2627.73	26450	3378.36
		40.38	2983.33	2200.25	26608.3	3223.32
		40.4	3050	2552.3	26183.3	3117.23
		40.42	3116.67	2237.97	26191.7	3280.44
		40.44	3125	2451.71	26058.3	2970.34
		40.46	3133.33	2187.68	25758.3	2937.71
		40.48	3225	2225.4	26166.7	2823.46
		40.5	3133.33	2313.4	25391.7	2733.7
		40.52	3150	2313.4	26100	2594.97
		40.54	3275	2175.11	24733.3	2782.66
		40.56	2950	2300.83	26333.3	2488.89
		40.58	2875	2351.12	26033.3	2439.93
		40.6	3033.33	2967.2	25508.3	2562.34
		40.62	3058.33	2489.43	25416.7	2766.34
		40.64	2708.33	2590.02	25700	2464.41
		40.66	2825	2627.73	25366.7	2480.73
		40.68	3283.33	2413.99	25808.3	2431.76
		40.7	2975	2552.3	25183.3	2268.57
		40.72	2800	2162.53	25500	2431.76
		40.74	3133.33	2665.45	26075	2276.72
		40.76	2850	2137.39	25175	2480.73
		40.78	3125	2175.11	26350	2611.3
		40.8	3066.67	2703.17	26308.3	2162.47
		40.82	2866.67	2225.4	25858.3	2301.2
		40.84	3141.67	2401.42	25833.3	2293.05
		40.86	3183.33	2489.43	26425	2186.96
		40.88	2933.33	2388.84	25800	2382.8
		40.9	3066.67	2489.43	26150	2464.41
		40.92	3125	2376.27	26650	2684.74
		40.94	2900	2338.55	26625	2529.69
		40.96	3183.33	2200.25	26816.7	2464.41
		40.98	3258.33	2489.43	26808.3	2627.61
		41	3250	2464.28	25825	2921.38
		41.02	2933.33	2564.87	26358.3	2872.42
		41.04	3091.67	2577.43	27158.3	2913.23
		41.06	2866.67	2489.43	26841.7	3313.08
		41.08	3141.67	2363.7	26900	3761.9
		41.1	3100	2539.71	27308.3	4031.19
		41.12	2950	2388.84	27383.3	4210.71
		41.14	2850	2552.3	27241.7	4243.35
		41.16	3058.33	2489.43	26916.7	4341.27
		41.18	3183.33	2124.81	27191.7	4757.45
		41.2	2975	2376.27	26900	4684.01
		41.22	2983.33	2590.02	25916.7	4414.72
		41.24	2800	2502	25900	4153.59
		41.26	2958.33	2200.25	26108.3	3712.94
		41.28	2958.33	2590.02	26775	3778.21
		41.3	2975	2388.84	25341.7	3345.72
		41.32	3150	2640.3	25091.7	3280.44
		41.34	3200	2288.27	25658.3	3027.47
		41.36	3033.33	2388.84	25966.7	2758.18
		41.38	3241.67	2325.99	26416.7	2701.05
		41.4	2783.33	2363.7	26208.3	2472.57
		41.42	2925	2288.27	26366.7	2570.49
		41.44	2850	2413.99	26766.7	2913.23
		41.46	2908.33	2703.17	25925	2880.59
		41.48	3016.67	2401.42	26175	3027.47
		41.5	3033.33	2300.83	25933.3	2962.19
		41.52	3158.33	2502	26341.7	2962.19
		41.54	3008.33	2891.76	26875	3109.07
		41.56	3141.67	2325.99	27383.3	3068.27
		41.58	2841.67	2426.56	26200	3255.96
		41.6	2966.67	2615.15	26925	3737.42
		41.62	2816.67	2338.55	26433.3	3990.38
		41.64	2850	2413.99	26891.7	3802.69
		41.66	3083.33	2426.56	25825	4186.23
		41.68	2933.33	2590.02	25700	4422.88
		41.7	3075	2137.39	26050	4210.71
		41.72	2950	2061.96	26216.7	3884.3
		41.74	2958.33	2401.42	25983.3	3916.94
		41.76	3183.33	2061.96	25483.3	3867.98
		41.78	3333.33	2602.58	25675	3851.66
		41.8	3091.67	2175.11	25900	3688.46
		41.82	3216.67	2464.28	25933.3	3492.61
		41.84	2883.33	2325.99	26108.3	3174.36
		41.86	3058.33	2300.83	26383.3	2896.9
		41.88	3058.33	2552.3	26233.3	2872.42
		41.9	3200	2049.37	24825	2913.23
		41.92	3041.67	2313.4	25341.7	2709.22
		41.94	2966.67	2313.4	25275	2448.09
		41.96	2941.67	2489.43	25125	2750.02
		41.98	2966.67	2489.43	25733.3	2725.54
		42	2983.33	2351.12	26283.3	2798.98
		42.02	2916.67	2275.68	25500	2611.3
		42.04	2991.67	2514.58	25650	2643.94
		42.06	3025	2602.58	25800	2505.21
		42.08	3125	2590.02	25208.3	2766.34
		42.1	3025	2476.86	26216.7	2652.09
		42.12	3041.67	2187.68	26041.7	2627.61
		42.14	2975	2237.97	26166.7	2790.82
		42.16	3083.33	2577.43	25475	2856.11
		42.18	3083.33	1986.52	25208.3	2725.54
		42.2	2875	1973.94	25916.7	3198.84
		42.22	3050	2200.25	25875	3345.72
		42.24	3108.33	2313.4	25333.3	3174.36
		42.26	2958.33	2288.27	25391.7	3345.72
		42.28	3016.67	2388.84	25666.7	3182.51
		42.3	3116.67	2539.71	25366.7	3060.11
		42.32	3041.67	2665.45	25391.7	3215.15
		42.34	3091.67	2451.71	24750	3517.09
		42.36	2975	2175.11	25466.7	3606.85
		42.38	3016.67	2678.02	25258.3	3149.88
		42.4	2808.33	2225.4	25750	3345.72
		42.42	3158.33	2212.83	24816.7	3549.73
		42.44	3241.67	2489.43	25533.3	3468.13
		42.46	2941.67	2426.56	25575	3402.84
		42.48	3058.33	2149.96	24650	3174.36
		42.5	3016.67	2527.15	24933.3	3092.75
		42.52	2775	2464.28	25416.7	3076.43
		42.54	2616.67	2502	24450	3402.84
		42.56	2800	2439.14	26325	3011.15
		42.58	2958.33	2376.27	25391.7	2766.34
		42.6	3183.33	2564.87	24816.7	3002.99
		42.62	2916.67	2502	25091.7	2896.9
		42.64	2950	2338.55	24983.3	2790.82
		42.66	2850	2489.43	25058.3	2619.45
		42.68	3225	2527.15	25283.3	2717.38
		42.7	2875	2577.43	25758.3	2864.26
		42.72	3016.67	2288.27	25258.3	2888.74
		42.74	2775	2363.7	25200	2823.46
		42.76	3166.67	2275.68	25391.7	3125.4
		42.78	2925	2300.83	26175	2945.86
		42.8	3391.67	2061.96	25525	3076.43
		42.82	3050	2476.86	25566.7	3443.65
		42.84	3091.67	2187.68	26033.3	3264.11
		42.86	2883.33	2351.12	26316.7	3615.01
		42.88	3058.33	2451.71	25566.7	3737.42
		42.9	2950	2212.83	26208.3	3974.06
		42.92	2800	2212.83	26366.7	4096.46
		42.94	2791.67	2263.12	26283.3	4455.52
		42.96	2900	2300.83	25400	4700.33
		42.98	3058.33	2187.68	25566.7	4708.49
		43	2850	2275.68	25316.7	4904.33
		43.02	3116.67	2489.43	26583.3	4765.62
		43.04	3300	1911.08	25166.7	4610.56
		43.06	3025	2137.39	25358.3	5034.9
		43.08	2916.67	2212.83	24900	4847.21
		43.1	2983.33	2439.14	25350	4847.21
		43.12	2866.67	2212.83	24966.7	4757.45
		43.14	2708.33	2351.12	24450	5067.54
		43.16	3025	2061.96	25000	4855.37
		43.18	3075	2237.97	25575	5010.42
		43.2	3033.33	2263.12	24950	4830.89
		43.22	2991.67	2149.96	25708.3	4773.77
		43.24	2758.33	2263.12	25166.7	4863.54
		43.26	2916.67	2250.55	25308.3	4292.31
		43.28	2783.33	2351.12	24525	4357.6
		43.3	2908.33	2401.42	24650	4292.31
		43.32	3000	2149.96	24808.3	4267.83
		43.34	2833.33	2338.55	25233.3	3761.9
		43.36	2700	2162.53	24425	3794.54
		43.38	3041.67	2514.58	24600	3427.32
		43.4	2883.33	2212.83	24408.3	3378.36
		43.42	2983.33	2426.56	24475	3109.07
		43.44	2716.67	2413.99	24850	2905.07
		43.46	2991.67	2112.24	24950	2856.11
		43.48	2883.33	1999.09	24941.7	3076.43
		43.5	2908.33	2149.96	24775	2905.07
		43.52	2825	1999.09	23950	2782.66
		43.54	2741.67	2237.97	23975	2725.54
		43.56	2941.67	2376.27	25375	2537.85
		43.58	2950	2401.42	24983.3	2790.82
		43.6	2850	2413.99	25883.3	2701.05
		43.62	2766.67	2250.55	25008.3	2782.66
		43.64	3025	2099.67	23958.3	2676.57
		43.66	2908.33	2564.87	25050	2847.94
		43.68	2983.33	2212.83	25441.7	2905.07
		43.7	3041.67	2338.55	25150	3019.31
		43.72	3033.33	2162.53	24683.3	2839.78
		43.74	2800	2376.27	24666.7	3084.59
		43.76	2900	2288.27	25283.3	3255.96
		43.78	3025	2162.53	25391.7	3411
		43.8	2691.67	2275.68	24108.3	3223.32
		43.82	3075	2376.27	24075	3378.36
		43.84	2900	2263.12	24425	3288.6
		43.86	2850	2099.67	24883.3	2847.94
		43.88	2916.67	2426.56	24841.7	3068.27
		43.9	2875	2275.68	23950	3174.36
		43.92	2808.33	2049.37	24400	2684.74
[truncated: 1,054 more rows]

## Sheet: Supplementary Figure 9
Supplementary Figure 9
			Intensity (a.u.)
		2θ (degree)	with cotton	without cotton
		4	873.152	1216.67
		4.02	693.625	1408.33
		4.04	775.228	1483.33
		4.06	913.953	1291.67
		4.08	922.114	1616.67
		4.1	1044.52	1533.33
		4.12	864.991	1333.33
		4.14	709.946	1375
		4.16	864.991	1483.33
		4.18	913.953	1483.33
		4.2	1011.87	1741.67
		4.22	971.075	1666.67
		4.24	979.235	1591.67
		4.26	971.075	1683.33
		4.28	848.671	1600
		4.3	1134.28	1741.67
		4.32	1281.16	1883.33
		4.34	1003.72	1800
		4.36	1126.12	1700
		4.38	1069	1916.67
		4.4	1240.37	1841.67
		4.42	1183.24	1733.33
		4.44	1077.16	1816.67
		4.46	1109.8	1766.67
		4.48	1126.12	2025
		4.5	1150.6	1708.33
		4.52	1224.04	1841.67
		4.54	1460.7	1966.67
		4.56	1273.01	1966.67
		4.58	1428.05	1950
		4.6	1574.93	1933.33
		4.62	1395.41	1858.33
		4.64	1428.05	2116.67
		4.66	1370.93	1941.67
		4.68	1354.61	2033.33
		4.7	1477.01	1933.33
		4.72	1370.93	2141.67
		4.74	1436.22	2066.67
		4.76	1672.86	2366.67
		4.78	1477.01	2200
		4.8	1232.2	1958.33
		4.82	1525.97	2116.67
		4.84	1583.1	2308.33
		4.86	1656.54	2283.33
		4.88	1738.14	2300
		4.9	1599.41	2233.33
		4.92	1689.18	2358.33
		4.94	1868.7	2383.33
		4.96	1460.7	2283.33
		4.98	1607.58	2366.67
		5	1803.43	2366.67
		5.02	1672.86	2508.33
		5.04	1705.5	2708.33
		5.06	1721.82	2683.33
		5.08	1925.83	2400
		5.1	1827.91	2683.33
		5.12	1991.11	2441.67
		5.14	1803.43	2691.67
		5.16	2064.55	2658.33
		5.18	2064.55	2683.33
		5.2	2178.8	2675
		5.22	2382.8	2866.67
		5.24	2227.76	2750
		5.26	2089.03	3183.33
		5.28	2448.09	2666.67
		5.3	2407.28	2616.67
		5.32	2594.97	2891.67
		5.34	2366.49	3066.67
		5.36	2464.41	3383.33
		5.38	2480.73	3533.33
		5.4	2317.53	3650
		5.42	3043.79	3533.33
		5.44	2937.71	3708.33
		5.46	3207	3891.67
		5.48	3508.92	3883.33
		5.5	3402.84	4133.33
		5.52	3574.21	4050
		5.54	3427.32	4516.67
		5.56	3949.58	4183.33
		5.58	4071.98	4758.33
		5.6	4129.11	4758.33
		5.62	4431.04	5291.67
		5.64	4545.29	5333.33
		5.66	5255.23	5450
		5.68	5149.14	5741.67
		5.7	5622.45	5891.67
		5.72	5997.82	6258.33
		5.74	6413.99	6825
		5.76	6650.64	7366.67
		5.78	7058.65	7650
		5.8	7221.86	7966.67
		5.82	8062.37	8758.33
		5.84	8739.68	8966.67
		5.86	8984.48	9725
		5.88	9082.41	10008.3
		5.9	10192.2	10833.3
		5.92	10934.8	11008.3
		5.94	11400	11500
		5.96	12354.7	12283.3
		5.98	13252.3	13475
		6	13374.7	14375
		6.02	15529	15316.7
		6.04	16810.2	15891.7
		6.06	18964.6	18208.3
		6.08	20555.8	19816.7
		6.1	22995.7	22300
		6.12	25288.8	24700
		6.14	28756.9	27041.7
		6.16	33522.5	30541.7
		6.18	37398.7	35683.3
		6.2	43469.9	40841.7
		6.22	47550	46250
		6.24	46260.7	47550
		6.26	41552.2	46416.7
		6.28	32820.7	41841.7
		6.3	23811.8	32550
		6.32	16059.5	23258.3
		6.34	10200.4	15033.3
		6.36	7842.04	10566.7
		6.38	6389.51	7966.67
		6.4	5957.01	7225
		6.42	5810.13	6191.67
		6.44	5287.87	5883.33
		6.46	4773.77	5408.33
		6.48	5067.54	5850
		6.5	4798.25	5650
		6.52	4847.21	5658.33
		6.54	4586.08	5091.67
		6.56	4055.67	4983.33
		6.58	3974.06	4750
		6.6	3770.06	4533.33
		6.62	3451.8	4125
		6.64	3321.24	4041.67
		6.66	3500.77	4033.33
		6.68	3378.36	3733.33
		6.7	3231.48	3808.33
		6.72	3508.92	3566.67
		6.74	3435.48	3391.67
		6.76	3288.6	3516.67
		6.78	3239.63	3791.67
		6.8	3459.96	3475
		6.82	3337.56	3766.67
		6.84	3166.19	3491.67
		6.86	3166.19	3675
		6.88	3100.92	4050
		6.9	3468.13	3725
		6.92	3076.43	3641.67
		6.94	3141.71	3625
		6.96	3166.19	3400
		6.98	3525.25	3266.67
		7	3239.63	3391.67
		7.02	3468.13	3750
		7.04	3476.29	3591.67
		7.06	3027.47	3566.67
		7.08	3337.56	3591.67
		7.1	3459.96	3591.67
		7.12	3378.36	3591.67
		7.14	3247.8	3650
		7.16	3500.77	3241.67
		7.18	3329.4	3483.33
		7.2	3517.09	3733.33
		7.22	3362.04	3766.67
		7.24	3190.67	3341.67
		7.26	3435.48	3475
		7.28	3370.2	3383.33
		7.3	3247.8	3658.33
		7.32	3321.24	3600
		7.34	3566.05	3483.33
		7.36	3729.25	3941.67
		7.38	3484.44	3425
		7.4	3761.9	3866.67
		7.42	4071.98	3750
		7.44	3541.57	3800
		7.46	3476.29	3650
		7.48	3786.38	3625
		7.5	3753.73	3383.33
		7.52	3835.34	3900
		7.54	3704.77	3533.33
		7.56	3606.85	3925
		7.58	3598.69	3791.67
		7.6	3761.9	3791.67
		7.62	3851.66	4075
		7.64	3851.66	3925
		7.66	3574.21	3516.67
		7.68	3819.02	3841.67
		7.7	3810.86	3700
		7.72	3541.57	3925
		7.74	3663.98	3783.33
		7.76	3770.06	3741.67
		7.78	3239.63	3725
		7.8	3819.02	3733.33
		7.82	3566.05	3858.33
		7.84	3566.05	3516.67
		7.86	3631.33	3825
		7.88	3533.4	3758.33
		7.9	3802.69	3441.67
		7.92	3459.96	3808.33
		7.94	3761.9	3933.33
		7.96	3427.32	3750
		7.98	3435.48	3725
		8	3362.04	3866.67
		8.02	3819.02	3683.33
		8.04	3778.21	3741.67
		8.06	3313.08	3675
		8.08	3721.09	3791.67
		8.1	3884.3	3800
		8.12	3500.77	3875
		8.14	3835.34	3808.33
		8.16	3549.73	3633.33
		8.18	3476.29	3658.33
		8.2	3916.94	4091.67
		8.22	3908.78	3750
		8.24	4071.98	4008.33
		8.26	3802.69	3891.67
		8.28	3810.86	3500
		8.3	3810.86	3633.33
		8.32	4324.96	3933.33
		8.34	3827.17	4241.67
		8.36	3884.3	4133.33
		8.38	3916.94	3966.67
		8.4	4210.71	4050
		8.42	4137.27	4233.33
		8.44	4512.64	3983.33
		8.46	4528.96	3925
		8.48	4365.75	4158.33
		8.5	4316.79	3741.67
		8.52	4284.15	4125
		8.54	4798.25	3733.33
		8.56	4251.52	4166.67
		8.58	4602.41	3983.33
		8.6	4708.49	4050
		8.62	4855.37	4475
		8.64	4749.29	4058.33
		8.66	4798.25	4408.33
		8.68	5100.18	4325
		8.7	4945.14	4366.67
		8.72	5026.74	4233.33
		8.74	5377.64	3966.67
		8.76	5581.64	4458.33
		8.78	5557.16	4575
		8.8	5402.12	4300
		8.82	6038.62	4475
		8.84	5761.16	4366.67
		8.86	5761.16	4533.33
		8.88	6185.51	4816.67
		8.9	6952.57	4891.67
		8.92	6120.22	4766.67
		8.94	6136.54	4666.67
		8.96	6870.97	4641.67
		8.98	7491.15	4783.33
		9	7491.15	4833.33
		9.02	7499.31	5158.33
		9.04	7882.84	5241.67
		9.06	7948.13	5358.33
		9.08	8372.46	5008.33
		9.1	8984.48	5550
		9.12	8829.44	5616.67
		9.14	8617.27	5950
		9.16	9098.73	6550
		9.18	9988.2	5500
		9.2	10314.6	5616.67
		9.22	10412.5	6100
		9.24	10412.5	6066.67
		9.26	10934.8	6000
		9.28	11848.7	5808.33
		9.3	12003.8	6483.33
		9.32	12852.5	6466.67
		9.34	13048.3	6841.67
		9.36	13521.6	6891.67
		9.38	13888.8	6708.33
		9.4	14411.1	7250
		9.42	15406.6	7225
		9.44	15112.8	7166.67
		9.46	15104.7	7416.67
		9.48	14509	7800
		9.5	15316.9	7566.67
		9.52	13709.3	7716.67
		9.54	13562.4	7508.33
		9.56	13203.3	6758.33
		9.58	11448.9	7050
		9.6	11081.7	6908.33
		9.62	11049	6758.33
		9.64	10371.8	6558.33
		9.66	9947.37	6300
		9.68	9539.39	6108.33
		9.7	9066.08	6541.67
		9.72	8886.56	6183.33
		9.74	8870.24	6408.33
		9.76	9123.21	6141.67
		9.78	9082.41	6208.33
		9.8	8739.68	6233.33
		9.82	8845.76	5958.33
		9.84	8649.91	6091.67
		9.86	8437.75	6441.67
		9.88	8707.04	6441.67
		9.9	9474.1	6875
		9.92	9098.73	6641.67
		9.94	9686.27	6883.33
		9.96	9514.91	6883.33
		9.98	10184	7358.33
		10	11457.1	7650
		10.02	12003.8	8291.67
		10.04	12746.4	9075
		10.06	14476.3	9983.33
		10.08	16785.8	10766.7
		10.1	17756.8	12358.3
		10.12	18891.1	12975
		10.14	19666.3	13275
		10.16	18442.2	13400
		10.18	16336.9	12825
		10.2	13072.8	11216.7
		10.22	9376.18	9358.33
		10.24	7344.26	7225
		10.26	6152.86	6175
		10.28	5075.7	5141.67
		10.3	5059.39	4691.67
		10.32	4577.93	4566.67
		10.34	4602.41	4383.33
		10.36	4537.12	4500
		10.38	4537.12	4375
		10.4	4431.04	4041.67
		10.42	3998.54	3975
		10.44	3761.9	4158.33
		10.46	3802.69	3975
		10.48	3786.38	4575
		10.5	3876.14	3983.33
		10.52	3688.46	3525
		10.54	3386.52	3858.33
		10.56	3615.01	3725
		10.58	3492.61	3700
		10.6	3623.17	3400
		10.62	3590.53	3433.33
		10.64	3517.09	3533.33
		10.66	3459.96	3700
		10.68	3468.13	3508.33
		10.7	3435.48	3808.33
		10.72	3337.56	3416.67
		10.74	3304.92	3833.33
		10.76	3582.37	3450
		10.78	3280.44	3475
		10.8	2970.34	3483.33
		10.82	3215.15	3575
		10.84	3304.92	3616.67
		10.86	3288.6	3466.67
		10.88	3084.59	3300
		10.9	3141.71	3416.67
		10.92	3133.55	3550
		10.94	3223.32	3241.67
		10.96	2962.19	3358.33
		10.98	3337.56	3308.33
		11	2986.67	3500
		11.02	3109.07	3658.33
		11.04	3182.51	3658.33
		11.06	2962.19	3641.67
		11.08	2888.74	3141.67
		11.1	3051.95	3241.67
		11.12	3060.11	3241.67
		11.14	3198.84	3433.33
		11.16	3182.51	3558.33
		11.18	3149.88	3475
		11.2	3027.47	3608.33
		11.22	3280.44	3400
		11.24	3166.19	3383.33
		11.26	3264.11	3325
		11.28	3190.67	3450
		11.3	3386.52	3450
		11.32	3190.67	3333.33
		11.34	3231.48	3483.33
		11.36	2986.67	3500
		11.38	3419.17	3541.67
		11.4	3615.01	3441.67
		11.42	3582.37	3641.67
		11.44	3631.33	4016.67
		11.46	3623.17	3725
		11.48	3696.61	3733.33
		11.5	3712.94	3741.67
		11.52	4137.27	3975
		11.54	3851.66	3616.67
		11.56	4259.67	3750
		11.58	4202.55	3633.33
		11.6	4463.68	3791.67
		11.62	4382.08	4191.67
		11.64	4814.58	4091.67
		11.66	5222.59	4191.67
		11.68	4985.94	3858.33
		11.7	5663.24	4525
		11.72	6250.78	4716.67
		11.74	6152.86	4750
		11.76	7344.26	4683.33
		11.78	8192.94	5141.67
		11.8	8935.52	5558.33
		11.82	10020.8	5900
		11.84	10755.2	6375
		11.86	12191.5	6875
		11.88	12885.1	6966.67
		11.9	12167	7183.33
		11.92	10575.7	7150
		11.94	9188.49	6633.33
		11.96	7123.94	5950
		11.98	5826.45	5241.67
		12	4961.46	4225
		12.02	4471.84	4100
		12.04	4512.64	3733.33
		12.06	4577.93	3741.67
		12.08	4643.21	3458.33
		12.1	4732.97	3791.67
		12.12	4765.62	4075
		12.14	4830.89	3958.33
		12.16	4692.17	3625
		12.18	4994.1	3750
		12.2	4822.73	3866.67
		12.22	5491.87	3900
		12.24	5532.68	3650
		12.26	5426.6	3816.67
		12.28	5867.25	3991.67
		12.3	6365.03	4025
		12.32	6405.83	4175
		12.34	6618	3925
		12.36	7148.42	4266.67
		12.38	7662.52	4316.67
		12.4	8258.21	4366.67
		12.42	8421.42	4516.67
		12.44	9008.96	4541.67
		12.46	9922.89	4783.33
		12.48	10241.1	4266.67
		12.5	11310.2	4250
		12.52	11832.4	4441.67
		12.54	12362.8	4700
		12.56	12240.4	4183.33
		12.58	12803.5	4225
		12.6	11334.6	4216.67
		12.62	11546.8	4858.33
		12.64	10583.9	4025
		12.66	9694.43	4708.33
		12.68	9253.77	4558.33
		12.7	8886.56	4391.67
		12.72	9041.6	4633.33
		12.74	9155.85	4291.67
		12.76	9735.23	4858.33
		12.78	10037.2	4716.67
		12.8	10763.5	5325
		12.82	11277.6	5100
		12.84	12183.4	5250
		12.86	12681.1	6016.67
		12.88	12575	6541.67
		12.9	12403.7	6108.33
		12.92	11555	6200
		12.94	10265.6	5900
		12.96	9066.08	5900
		12.98	7181.06	5308.33
		13	6356.87	4766.67
		13.02	4781.93	5166.67
		13.04	5165.47	4341.67
		13.06	4528.96	4091.67
		13.08	4194.39	3933.33
		13.1	4014.86	3766.67
		13.12	3704.77	4200
		13.14	3900.62	3925
		13.16	3631.33	3775
		13.18	3329.4	3750
		13.2	3623.17	3308.33
		13.22	3378.36	3741.67
		13.24	3337.56	3775
		13.26	3133.55	3558.33
		13.28	3402.84	3416.67
		13.3	3174.36	3475
		13.32	3051.95	3891.67
		13.34	3076.43	3775
		13.36	2954.03	3750
		13.38	3019.31	3766.67
		13.4	2978.51	3716.67
		13.42	2929.55	3683.33
		13.44	2954.03	3591.67
		13.46	2839.78	3625
		13.48	2717.38	3500
		13.5	2978.51	3425
		13.52	3002.99	3558.33
		13.54	3019.31	3691.67
		13.56	3117.23	3875
		13.58	2537.85	3591.67
		13.6	2839.78	3866.67
		13.62	2798.98	3450
		13.64	3239.63	3408.33
		13.66	2880.59	3533.33
		13.68	2970.34	3541.67
		13.7	2905.07	3508.33
		13.72	2823.46	3875
		13.74	2709.22	3833.33
		13.76	2847.94	3700
		13.78	2774.5	3925
		13.8	3109.07	3525
		13.82	2880.59	3758.33
		13.84	2668.42	3908.33
		13.86	3019.31	3633.33
		13.88	3035.63	3950
		13.9	2831.63	3758.33
		13.92	2750.02	3683.33
		13.94	2766.34	3991.67
		13.96	2872.42	4041.67
		13.98	2954.03	3658.33
		14	2807.14	3475
		14.02	2562.34	3816.67
		14.04	2847.94	4016.67
		14.06	2717.38	3966.67
		14.08	2733.7	3800
		14.1	2505.21	3950
		14.12	2554.17	3875
		14.14	2692.9	4158.33
		14.16	2709.22	3916.67
		14.18	2472.57	3983.33
		14.2	2554.17	3758.33
		14.22	2643.94	3950
		14.24	2774.5	3841.67
		14.26	2513.37	4025
		14.28	2480.73	4491.67
		14.3	2480.73	4366.67
		14.32	2660.26	4508.33
		14.34	2758.18	4466.67
		14.36	2913.23	4333.33
		14.38	2807.14	4258.33
		14.4	2717.38	4233.33
		14.42	2725.54	3966.67
		14.44	2431.76	3700
		14.46	2342.01	3383.33
		14.48	2513.37	3266.67
		14.5	2423.61	3600
		14.52	2415.45	3425
		14.54	2513.37	3308.33
		14.56	2611.3	3391.67
		14.58	2725.54	3316.67
		14.6	2521.53	3583.33
		14.62	2382.8	3400
		14.64	2513.37	3625
		14.66	2317.53	3100
		14.68	2480.73	3533.33
		14.7	2529.69	3200
		14.72	2415.45	3050
		14.74	2578.65	3575
		14.76	2480.73	3416.67
		14.78	2423.61	3341.67
		14.8	2733.7	3400
		14.82	2513.37	3800
		14.84	2619.45	3258.33
		14.86	2888.74	3541.67
		14.88	2586.82	3333.33
		14.9	2546.01	3516.67
		14.92	2537.85	3450
		14.94	2945.86	3525
		14.96	2627.61	3441.67
		14.98	2807.14	3691.67
		15	2896.9	3450
		15.02	2750.02	3933.33
		15.04	2831.63	3716.67
		15.06	3239.63	3566.67
		15.08	2986.67	3908.33
		15.1	2913.23	4258.33
		15.12	2978.51	3858.33
		15.14	3329.4	4525
		15.16	3663.98	4750
		15.18	3663.98	4716.67
		15.2	3933.27	4958.33
		15.22	3517.09	4783.33
		15.24	3794.54	4916.67
		15.26	4112.79	5183.33
		15.28	4349.44	5166.67
		15.3	4422.88	5575
		15.32	4308.64	5791.67
		15.34	4798.25	6150
		15.36	5287.87	6308.33
		15.38	5491.87	6841.67
		15.4	6128.38	7541.67
		15.42	6618	8341.67
		15.44	7262.67	9616.67
		15.46	7621.71	10183.3
		15.48	9041.6	11408.3
		15.5	10836.9	12650
		15.52	11334.6	15375
		15.54	14558	17966.7
		15.56	16712.3	21241.7
		15.58	18923.7	24375
		15.6	21094.4	26258.3
		15.62	21192.3	28366.7
		15.64	19813.2	29383.3
		15.66	17193.7	27850
		15.68	13676.7	24716.7
		15.7	9963.72	19450
		15.72	7523.79	14241.7
		15.74	6520.07	11091.7
		15.76	5557.16	8466.67
		15.78	4977.78	7325
		15.8	4977.78	6425
		15.82	5092.02	6366.67
		15.84	5336.83	5833.33
		15.86	5393.95	6241.67
		15.88	5467.39	6125
		15.9	5369.47	5725
		15.92	5646.93	5925
		15.94	5597.97	5933.33
		15.96	5516.36	6041.67
		15.98	5402.12	5800
		16	5491.87	5791.67
		16.02	5165.47	6083.33
		16.04	5393.95	6066.67
		16.06	4781.93	5633.33
		16.08	4765.62	5516.67
		16.1	4504.48	5608.33
		16.12	4186.23	5383.33
		16.14	3876.14	5291.67
		16.16	3810.86	5400
		16.18	3965.9	5008.33
		16.2	3892.46	4875
		16.22	3721.09	4883.33
		16.24	3639.49	4366.67
		16.26	3525.25	4475
		16.28	3427.32	4383.33
		16.3	3411	4383.33
		16.32	3533.4	4325
		16.34	3411	4300
		16.36	3190.67	4533.33
		16.38	3394.69	4233.33
		16.4	3329.4	4183.33
		16.42	3304.92	4200
		16.44	3459.96	3983.33
		16.46	3149.88	4066.67
		16.48	3378.36	4108.33
		16.5	3207	4025
		16.52	2986.67	3925
		16.54	3190.67	3816.67
		16.56	3100.92	4016.67
		16.58	3076.43	4033.33
		16.6	2872.42	4116.67
		16.62	2880.59	3583.33
		16.64	3068.27	3741.67
		16.66	2978.51	3733.33
		16.68	2880.59	3700
		16.7	3231.48	3958.33
		16.72	2978.51	3716.67
		16.74	3215.15	3891.67
		16.76	3060.11	3891.67
		16.78	3296.76	3808.33
		16.8	3280.44	4158.33
		16.82	3215.15	4058.33
		16.84	3370.2	3591.67
		16.86	3296.76	3641.67
		16.88	2962.19	3600
		16.9	3158.03	3750
		16.92	3239.63	3741.67
		16.94	3484.44	3866.67
		16.96	3345.72	3666.67
		16.98	3566.05	3866.67
		17	3027.47	3791.67
		17.02	3680.29	4041.67
		17.04	3386.52	3883.33
		17.06	3615.01	4025
		17.08	3476.29	3791.67
		17.1	3998.54	3950
		17.12	3876.14	3950
		17.14	3908.78	4125
		17.16	4218.87	4358.33
		17.18	4406.56	4291.67
		17.2	4586.08	4083.33
		17.22	4945.14	4350
		17.24	4635.04	4533.33
		17.26	4985.94	4491.67
		17.28	5034.9	4933.33
		17.3	5393.95	4833.33
		17.32	5524.52	4883.33
		17.34	6161.03	5133.33
		17.36	6446.63	5425
		17.38	6511.91	5800
		17.4	7148.42	5616.67
		17.42	7801.24	6283.33
		17.44	8543.83	6600
		17.46	8804.96	6925
		17.48	9906.63	7700
		17.5	10135.1	7608.33
		17.52	11424.4	8391.67
		17.54	11783.4	8483.33
		17.56	12477.1	9358.33
		17.58	12534.2	9841.67
		17.6	13040.2	9766.67
		17.62	12632.1	10000
		17.64	11881.4	10041.7
		17.66	11489.7	10266.7
		17.68	10836.9	9825
		17.7	10037.2	9333.33
		17.72	9686.27	8666.67
		17.74	9270.1	8575
		17.76	9849.44	7341.67
		17.78	9033.45	7133.33
		17.8	9025.29	6841.67
		17.82	8421.42	6100
		17.84	8143.98	6166.67
		17.86	7425.86	5566.67
		17.88	6944.41	5166.67
		17.9	6250.78	5683.33
		17.92	5500.04	4866.67
		17.94	5320.51	4825
		17.96	4847.21	4791.67
		17.98	4684.01	4716.67
		18	4496.33	4566.67
		18.02	4357.6	4625
		18.04	4594.25	4425
		18.06	3998.54	4408.33
		18.08	3729.25	4100
		18.1	3729.25	4025
		18.12	3827.17	4066.67
		18.14	3957.75	4125
		18.16	3892.46	4091.67
		18.18	3394.69	3866.67
		18.2	3394.69	4008.33
		18.22	3794.54	3950
		18.24	3631.33	3916.67
		18.26	3704.77	3950
		18.28	3729.25	4300
		18.3	3745.58	4033.33
		18.32	3688.46	4466.67
		18.34	3827.17	4333.33
		18.36	3884.3	4833.33
		18.38	4120.95	4541.67
		18.4	3778.21	4766.67
		18.42	3908.78	5308.33
		18.44	4333.12	4916.67
		18.46	4480	5583.33
		18.48	4928.81	5908.33
		18.5	5002.26	6333.33
		18.52	5377.64	7141.67
		18.54	6275.26	8025
		18.56	6487.43	9616.67
		18.58	7695.15	10066.7
		18.6	8494.87	11758.3
		18.62	8821.27	13066.7
		18.64	8347.98	13416.7
		18.66	7784.92	13550
		18.68	6944.41	12200
		18.7	5589.8	10808.3
		18.72	4879.85	8725
		18.74	4626.89	7000
		18.76	4031.19	5641.67
		18.78	3778.21	5166.67
		18.8	3639.49	4575
		18.82	3639.49	4475
		18.84	3500.77	4333.33
		18.86	3745.58	4058.33
		18.88	3982.23	4091.67
		18.9	3835.34	3758.33
		18.92	3663.98	3808.33
		18.94	3313.08	4041.67
		18.96	3647.65	3641.67
		18.98	3255.96	3633.33
		19	3394.69	4000
		19.02	3035.63	3616.67
		19.04	3035.63	3691.67
		19.06	3264.11	3483.33
		19.08	3125.4	3700
		19.1	3076.43	3616.67
		19.12	3051.95	3383.33
		19.14	3174.36	3558.33
		19.16	3207	3383.33
		19.18	3141.71	3033.33
		19.2	3068.27	3508.33
		19.22	3149.88	3291.67
		19.24	3239.63	3266.67
		19.26	3255.96	3308.33
		19.28	2913.23	3425
		19.3	2701.05	3291.67
		19.32	3100.92	3366.67
		19.34	2864.26	3366.67
		19.36	3043.79	3316.67
		19.38	3051.95	3566.67
		19.4	3149.88	3416.67
		19.42	3223.32	3358.33
		19.44	2896.9	3250
		19.46	3296.76	3133.33
		19.48	3060.11	3458.33
		19.5	3100.92	3491.67
		19.52	3362.04	3433.33
		19.54	2994.82	3233.33
		19.56	3068.27	3250
		19.58	3566.05	3350
		19.6	3468.13	3291.67
		19.62	3688.46	3325
		19.64	3884.3	3666.67
		19.66	3761.9	3866.67
		19.68	3859.82	3741.67
		19.7	3786.38	3825
		19.72	3941.42	3600
		19.74	3672.13	4400
		19.76	4047.5	4008.33
		19.78	4308.64	4450
		19.8	4153.59	4075
		19.82	4373.92	3983.33
		19.84	4414.72	4216.67
		19.86	4781.93	4783.33
		19.88	4945.14	4825
		19.9	5034.9	5016.67
		19.92	5116.5	5141.67
		19.94	5018.58	5083.33
		19.96	5157.31	5366.67
		19.98	5385.79	5408.33
		20	5230.75	5841.67
		20.02	5908.05	5883.33
		20.04	6095.74	6225
		20.06	6511.91	6508.33
		20.08	7001.53	7000
		20.1	7752.28	7991.67
		20.12	8307.18	8508.33
		20.14	8315.34	9450
		20.16	9294.58	10650
		20.18	10428.9	12175
		20.2	11791.7	13850
		20.22	13023.8	15591.7
		20.24	14198.9	19058.3
		20.26	16092.1	22125
		20.28	16883.7	24883.3
		20.3	16981.6	27283.3
		20.32	17071.3	27408.3
		20.34	16043.1	27000
		20.36	15096.6	22958.3
		20.38	14101	19266.7
		20.4	14484.6	15433.3
		20.42	14264.2	13308.3
		20.44	14509	12000
		20.46	15031.3	11975
		20.48	15724.9	10891.7
		20.5	16606.2	12100
		20.52	16957.1	11958.3
		20.54	16802	12108.3
		20.56	17169.2	12325
		20.58	16459.3	12700
		20.6	16116.5	12966.7
		20.62	15382.1	12716.7
		20.64	13423.7	12833.3
		20.66	13023.8	11666.7
		20.68	11620.3	11500
		20.7	11310.2	10633.3
		20.72	10885.9	10550
		20.74	10330.9	9516.67
		20.76	9261.93	9125
		20.78	9310.89	9083.33
		20.8	8870.24	8616.67
		20.82	8339.82	8391.67
		20.84	8674.39	8175
		20.86	7613.55	7658.33
		20.88	7246.34	7500
		20.9	7507.47	7158.33
		20.92	7140.26	7250
		20.94	6928.09	6591.67
		20.96	6389.51	6558.33
		20.98	6560.88	6258.33
		21	6626.16	6008.33
		21.02	6144.7	6033.33
		21.04	5891.74	5958.33
		21.06	5891.74	5733.33
		21.08	6022.3	5666.67
		21.1	5859.09	5725
		21.12	5426.6	5783.33
		21.14	5712.2	5400
		21.16	5801.97	5216.67
		21.18	6014.14	5466.67
		21.2	6144.7	5708.33
		21.22	6152.86	5316.67
		21.24	6471.11	5100
		21.26	5540.84	5675
		21.28	5875.41	5650
		21.3	5704.05	5683.33
		21.32	5589.8	4900
		21.34	5296.03	5191.67
		21.36	5353.16	4816.67
		21.38	5402.12	4925
		21.4	5230.75	4783.33
		21.42	5451.08	4891.67
		21.44	5491.87	4841.67
		21.46	5361.31	4866.67
		21.48	5622.45	4633.33
		21.5	5704.05	4691.67
		21.52	5883.57	4450
		21.54	5859.09	4333.33
		21.56	6193.66	4216.67
		21.58	6201.82	4408.33
		21.6	6618	4366.67
		21.62	6797.53	4291.67
		21.64	6724.09	4375
		21.66	7336.11	4150
		21.68	7687	4358.33
		21.7	7874.69	4133.33
		21.72	8266.38	4058.33
		21.74	9261.93	4175
		21.76	9286.41	4458.33
		21.78	9278.25	4458.33
		21.8	9686.27	4666.67
		21.82	9523.06	4575
		21.84	8992.64	4441.67
		21.86	8494.87	4300
		21.88	7458.51	4466.67
		21.9	6781.2	4316.67
		21.92	6895.45	4391.67
		21.94	6136.54	4308.33
		21.96	6079.42	4358.33
		21.98	5744.85	4433.33
		22	5573.48	4433.33
		22.02	5761.16	4166.67
		22.04	5630.6	4258.33
		22.06	5557.16	4275
		22.08	5124.66	4000
		22.1	5206.27	3991.67
		22.12	5573.48	4066.67
		22.14	5540.84	4750
		22.16	5238.91	4216.67
		22.18	4847.21	4366.67
		22.2	5247.07	4608.33
		22.22	5369.47	4658.33
		22.24	5565.32	4466.67
		22.26	5728.53	5283.33
		22.28	6136.54	5000
		22.3	5785.65	4916.67
		22.32	6250.78	5433.33
		22.34	6299.74	5525
		22.36	5908.05	5508.33
		22.38	6234.47	5866.67
		22.4	6291.59	6058.33
		22.42	6324.22	5716.67
		22.44	6022.3	5925
		22.46	6079.42	6008.33
		22.48	6324.22	5950
		22.5	5965.18	6158.33
		22.52	5908.05	5583.33
		22.54	6177.34	5750
		22.56	6332.39	5991.67
		22.58	6715.92	6150
		22.6	6895.45	5941.67
		22.62	7393.23	6341.67
		22.64	8307.18	7058.33
		22.66	9196.65	7875
		22.68	9008.96	8825
		22.7	9604.66	9108.33
		22.72	9678.11	9916.67
		22.74	9066.08	10300
		22.76	8829.44	9208.33
		22.78	8633.59	9216.67
		22.8	7662.52	8283.33
		22.82	7385.07	7066.67
		22.84	7670.67	6866.67
		22.86	7327.94	5858.33
		22.88	6993.38	5691.67
		22.9	7344.26	5750
		22.92	7017.86	6166.67
		22.94	6830.17	5958.33
		22.96	7042.34	5800
		22.98	6789.36	5925
		23	6560.88	6191.67
		23.02	6348.71	5791.67
		23.04	6209.99	6116.67
		23.06	6209.99	5966.67
		23.08	6283.43	5933.33
		23.1	5883.57	5791.67
		23.12	5638.76	5725
		23.14	6250.78	5416.67
		23.16	5712.2	5308.33
		23.18	5891.74	5600
		23.2	5385.79	5908.33
		23.22	5810.13	5933.33
		23.24	5344.99	5491.67
		23.26	5973.34	5783.33
		23.28	6103.9	5900
		23.3	6250.78	6283.33
		23.32	6511.91	6708.33
		23.34	6854.65	6875
		23.36	7662.52	7608.33
		23.38	8013.41	8208.33
		23.4	9604.66	9016.67
		23.42	10706.3	10825
		23.44	13040.2	12650
		23.46	14623.2	15675
		23.48	17210.1	18933.3
		23.5	20596.6	23150
		23.52	23183.4	27466.7
		23.54	25533.6	32875
		23.56	25141.9	36558.3
		23.58	22775.3	37125
		23.6	21159.6	35808.3
		23.62	17716	30333.3
		23.64	14052	24825
		23.66	10567.6	18600
		23.68	8233.73	13983.3
		23.7	6895.45	10375
		23.72	6707.76	8433.33
		23.74	6919.93	7375
		23.76	6520.07	7541.67
		23.78	7531.95	7225
		23.8	7474.83	7350
		23.82	7172.9	8041.67
		23.84	7205.54	7841.67
		23.86	7083.13	8158.33
		23.88	6732.24	7016.67
		23.9	6063.1	6925
		23.92	5549	6008.33
		23.94	4692.17	5316.67
		23.96	4716.65	4366.67
		23.98	4528.96	4675
		24	4071.98	4116.67
		24.02	4398.4	3841.67
		24.04	4406.56	3800
		24.06	3916.94	4091.67
		24.08	4194.39	3925
		24.1	4202.55	3900
		24.12	4210.71	3808.33
		24.14	4504.48	3908.33
		24.16	4732.97	3791.67
		24.18	4512.64	4050
		24.2	4463.68	3591.67
		24.22	4618.73	3991.67
		24.24	4480	4208.33
		24.26	4732.97	4083.33
		24.28	5108.35	4066.67
		24.3	4945.14	4150
		24.32	5198.1	3925
		24.34	5255.23	4058.33
		24.36	4961.46	4200
		24.38	5140.99	4158.33
		24.4	5067.54	4191.67
		24.42	5630.6	3983.33
		24.44	5092.02	4150
		24.46	5744.85	4216.67
		24.48	5638.76	4350
		24.5	5589.8	4491.67
		24.52	6234.47	4258.33
		24.54	6201.82	4508.33
		24.56	5989.66	4566.67
		24.58	6324.22	4366.67
		24.6	6511.91	4716.67
		24.62	6748.57	4891.67
		24.64	6332.39	4875
		24.66	6879.13	4858.33
		24.68	6618	4975
		24.7	6968.89	5266.67
		24.72	6389.51	5491.67
		24.74	7026.01	5875
		24.76	6560.88	5300
		24.78	6307.91	5566.67
		24.8	6079.42	5825
		24.82	5965.18	5966.67
		24.84	6087.58	6225
		24.86	5899.89	6725
		24.88	6275.26	6900
		24.9	6071.26	7508.33
		24.92	5451.08	7658.33
		24.94	5753.01	7275
		24.96	5524.52	6833.33
		24.98	5451.08	6375
		25	5663.24	5875
		25.02	5402.12	5291.67
		25.04	4879.85	4491.67
		25.06	5002.26	4983.33
		25.08	5002.26	4566.67
		25.1	4749.29	4375
		25.12	4806.41	4683.33
		25.14	4822.73	4708.33
		25.16	4684.01	4408.33
		25.18	4806.41	4441.67
		25.2	4488.16	4266.67
		25.22	4488.16	4350
		25.24	4528.96	4366.67
		25.26	4896.18	4283.33
		25.28	4251.52	4316.67
		25.3	4276	3891.67
		25.32	4390.24	4100
		25.34	4545.29	4091.67
		25.36	4700.33	3958.33
		25.38	4112.79	4041.67
		25.4	4757.45	4133.33
		25.42	4545.29	4091.67
		25.44	4667.69	4141.67
		25.46	4839.06	4225
		25.48	4610.56	4325
		25.5	4724.81	4350
		25.52	4684.01	4691.67
		25.54	5075.7	4491.67
		25.56	4765.62	4816.67
		25.58	5320.51	5616.67
		25.6	5410.28	5716.67
		25.62	5532.68	6283.33
		25.64	6103.9	7208.33
		25.66	5997.82	7850
		25.68	6218.14	9125
		25.7	6650.64	8833.33
		25.72	7099.46	9066.67
		25.74	7107.61	8550
		25.76	7164.74	7816.67
		25.78	7735.96	7641.67
		25.8	7817.56	7033.33
		25.82	8527.5	6866.67
		25.84	8592.79	6833.33
		25.86	8870.24	7558.33
		25.88	8845.76	7083.33
		25.9	8731.52	7891.67
		25.92	7899.17	7641.67
		25.94	7580.92	7525
		25.96	6854.65	7291.67
		25.98	6169.18	6466.67
		26	5483.72	6341.67
		26.02	5189.95	5850
		26.04	4781.93	5141.67
		26.06	4667.69	5158.33
		26.08	4357.6	4758.33
		26.1	4218.87	4266.67
		26.12	4014.86	4358.33
		26.14	4186.23	4241.67
		26.16	4178.07	4050
		26.18	4031.19	4108.33
		26.2	3884.3	3575
		26.22	3606.85	3666.67
		26.24	3459.96	3675
		26.26	3786.38	3591.67
		26.28	3729.25	3516.67
		26.3	3794.54	3458.33
		26.32	4023.02	3366.67
		26.34	3753.73	3708.33
		26.36	3362.04	3566.67
		26.38	3590.53	3500
		26.4	3925.1	3691.67
		26.42	3721.09	3508.33
		26.44	3835.34	3500
		26.46	4055.67	3666.67
		26.48	3884.3	3550
		26.5	3884.3	3933.33
		26.52	4137.27	3608.33
		26.54	4178.07	3775
		26.56	4300.48	4041.67
		26.58	4267.83	3991.67
		26.6	4398.4	4400
		26.62	4324.96	4183.33
		26.64	4765.62	4108.33
		26.66	4716.65	4441.67
		26.68	4537.12	4333.33
		26.7	4814.58	4616.67
		26.72	5491.87	4541.67
		26.74	6095.74	5041.67
		26.76	6520.07	5733.33
		26.78	7556.44	6283.33
		26.8	8462.23	7200
		26.82	9620.99	8316.67
		26.84	12191.5	9566.67
		26.86	14435.6	11900
		26.88	16173.7	15066.7
		26.9	18597.3	17966.7
		26.92	18793.2	20575
		26.94	18197.4	22800
		26.96	17242.7	23191.7
		26.98	15235.2	21750
		27	12534.2	18991.7
		27.02	10322.8	14766.7
		27.04	8307.18	11858.3
		27.06	6838.32	9708.33
		27.08	5198.1	7741.67
		27.1	5459.24	6000
		27.12	5059.39	5033.33
		27.14	5222.59	5025
		27.16	4871.7	4833.33
		27.18	5369.47	4666.67
		27.2	4994.1	4733.33
		27.22	4879.85	4633.33
		27.24	4773.77	4875
		27.26	4349.44	4900
		27.28	4675.85	4533.33
		27.3	4977.78	4458.33
		27.32	4594.25	4300
		27.34	5010.42	4050
		27.36	4936.98	4275
		27.38	4781.93	4058.33
		27.4	4985.94	4333.33
		27.42	4928.81	4541.67
		27.44	5434.76	4691.67
		27.46	5304.19	4491.67
		27.48	5581.64	4808.33
		27.5	5891.74	5125
		27.52	5932.53	5000
		27.54	5875.41	5350
		27.56	6683.28	6375
		27.58	6544.55	6866.67
		27.6	6822.01	7466.67
		27.62	6911.77	8608.33
		27.64	6993.38	9575
		27.66	7132.09	9850
		27.68	6748.57	9758.33
		27.7	6732.24	9658.33
		27.72	6740.4	8925
		27.74	6299.74	7933.33
		27.76	6095.74	7133.33
		27.78	6161.03	6291.67
		27.8	6373.19	5691.67
		27.82	6103.9	5458.33
		27.84	6585.36	5166.67
		27.86	6699.6	4908.33
		27.88	6634.32	4975
		27.9	7213.7	4808.33
		27.92	6968.89	4825
		27.94	7213.7	4425
		27.96	7589.07	4708.33
		27.98	7336.11	4308.33
		28	7687	4475
		28.02	8494.87	4625
		28.04	8772.31	4458.33
		28.06	8707.04	4125
		28.08	9098.73	4033.33
		28.1	9833.19	4566.67
		28.12	10877.6	4641.67
		28.14	11318.3	4375
		28.16	12077.2	4483.33
		28.18	12477.1	4541.67
		28.2	12493.4	4641.67
		28.22	13497.1	4191.67
		28.24	14117.3	4583.33
		28.26	13644	4158.33
		28.28	12966.7	4483.33
		28.3	12517.9	4275
		28.32	11759	4416.67
		28.34	11146.9	4308.33
		28.36	10094.3	4425
		28.38	9359.85	4525
		28.4	9000.81	4325
		28.42	8250.06	4408.33
		28.44	7474.83	4450
		28.46	7074.98	4216.67
		28.48	7074.98	4466.67
		28.5	6307.91	4225
		28.52	6267.11	3908.33
		28.54	5916.22	3866.67
		28.56	5728.53	4016.67
		28.58	5663.24	4058.33
		28.6	5165.47	3858.33
		28.62	5181.79	3808.33
		28.64	5304.19	4108.33
		28.66	5230.75	3933.33
		28.68	5328.68	4016.67
		28.7	4798.25	4425
		28.72	4186.23	4291.67
		28.74	4594.25	4233.33
		28.76	4773.77	4300
		28.78	4431.04	4441.67
		28.8	4520.81	4550
		28.82	4896.18	4650
		28.84	4365.75	4891.67
		28.86	4504.48	4925
		28.88	4749.29	5016.67
		28.9	4577.93	4908.33
		28.92	4349.44	4116.67
		28.94	4447.36	4200
		28.96	4243.35	4250
		28.98	4414.72	4366.67
		29	4259.67	3816.67
		29.02	4635.04	4016.67
		29.04	4186.23	3958.33
		29.06	4300.48	4200
		29.08	4545.29	3958.33
		29.1	4569.77	3908.33
		29.12	4080.15	4425
		29.14	4602.41	4033.33
		29.16	4561.6	4500
		29.18	4455.52	3875
		29.2	4790.1	3758.33
		29.22	4667.69	4266.67
		29.24	4708.49	4158.33
		29.26	4871.7	4650
		29.28	4969.62	4600
		29.3	4888.02	4783.33
		29.32	5067.54	4833.33
		29.34	5410.28	4875
		29.36	5850.93	5575
		29.38	6071.26	5741.67
		29.4	6258.95	6483.33
		29.42	6936.25	7000
		29.44	7727.8	7983.33
		29.46	7833.88	9833.33
		29.48	8698.87	10800
		29.5	8617.27	12125
		29.52	8470.39	13241.7
		29.54	7874.69	12900
		29.56	7980.77	11700
		29.58	7401.38	10808.3
		29.6	6626.16	9766.67
		29.62	6528.24	8441.67
		29.64	6128.38	7516.67
		29.66	5948.85	6383.33
		29.68	5932.53	5708.33
		29.7	6185.51	5591.67
		29.72	6095.74	5475
		29.74	6258.95	5375
		29.76	6446.63	5425
		29.78	6813.84	5708.33
		29.8	6724.09	5733.33
		29.82	6781.2	6150
		29.84	7034.17	5800
		29.86	6862.8	5966.67
		29.88	7442.19	6125
		29.9	7491.15	6125
		29.92	7646.19	6283.33
		29.94	8315.34	6500
		29.96	8258.21	6533.33
		29.98	8192.94	6658.33
		30	8780.48	6758.33
		30.02	9049.77	7133.33
		30.04	8902.88	7708.33
		30.06	9196.65	7641.67
		30.08	9841.31	7483.33
		30.1	9596.51	7741.67
		30.12	10396.2	7891.67
		30.14	10910.3	8675
		30.16	11351	8275
		30.18	11579.5	9258.33
		30.2	12020.1	9266.67
		30.22	12583.2	9241.67
		30.24	13391	9775
		30.26	13970.5	9541.67
		30.28	14141.8	10066.7
		30.3	14851.8	10558.3
		30.32	15888.1	11058.3
		30.34	17373.3	11691.7
		30.36	17626.2	11950
		30.38	19062.5	12025
		30.4	20115.2	13708.3
		30.42	21167.8	14041.7
		30.44	22897.8	14741.7
		30.46	24211.6	15950
		30.48	24733.8	17150
		30.5	25639.6	19008.3
		30.52	26365.9	19975
		30.54	27084	22316.7
		30.56	26586.2	23791.7
		30.58	27010.5	26441.7
		30.6	26520.9	27925
		30.62	25043.9	29466.7
		30.64	22808.1	29016.7
		30.66	20923	27441.7
		30.68	19111.4	25525
		30.7	17789.5	23325
		30.72	16410.3	20350
		30.74	15561.7	19016.7
		30.76	14313.2	17008.3
		30.78	14052	15308.3
		30.8	13301.2	14083.3
		30.82	12787.1	14175
		30.84	12705.6	13066.7
		30.86	12485.3	12716.7
		30.88	12289.4	12166.7
		30.9	11603.9	12133.3
		30.92	11367.3	11691.7
		30.94	10926.6	11250
		30.96	10771.6	11825
		30.98	10102.5	11483.3
		31	10159.6	10975
		31.02	10314.6	10358.3
		31.04	10943	10008.3
		31.06	10722.6	10216.7
		31.08	10836.9	10425
		31.1	11775.3	10800
		31.12	12403.7	11608.3
		31.14	13578.8	12558.3
		31.16	15439.3	14691.7
		31.18	17895.5	16675
		31.2	19674.5	20966.7
		31.22	22147.1	25233.3
		31.24	22236.8	28866.7
		31.26	21812.5	31600
		31.28	20262	31166.7
		31.3	18499.4	31225
		31.32	16100.3	27066.7
		31.34	13897	23708.3
		31.36	11865.1	19900
		31.38	9939.24	16616.7
		31.4	8470.39	14125
		31.42	7442.19	11416.7
		31.44	7393.23	9258.33
		31.46	6944.41	8525
		31.48	6699.6	8016.67
		31.5	6422.15	7350
		31.52	6479.28	7508.33
		31.54	6389.51	7291.67
		31.56	5867.25	7133.33
		31.58	6046.78	6550
		31.6	5671.41	6208.33
		31.62	5589.8	6058.33
		31.64	5589.8	6100
		31.66	4961.46	5800
		31.68	5140.99	5733.33
		31.7	4994.1	5283.33
		31.72	5198.1	5025
		31.74	5124.66	5183.33
		31.76	4920.66	5416.67
		31.78	4545.29	5108.33
		31.8	4757.45	5366.67
		31.82	4822.73	5808.33
		31.84	4879.85	5133.33
		31.86	4716.65	4991.67
		31.88	4888.02	5216.67
		31.9	5059.39	5008.33
		31.92	5149.14	5258.33
		31.94	5116.5	5466.67
		31.96	4847.21	5825
		31.98	5108.35	5066.67
		32	5157.31	5166.67
		32.02	5271.55	5258.33
		32.04	4994.1	5350
		32.06	5279.71	5291.67
		32.08	5532.68	5675
		32.1	5834.61	5383.33
		32.12	6079.42	5500
		32.14	5989.66	5975
		32.16	6144.7	6458.33
		32.18	7352.42	6550
		32.2	7531.95	7508.33
		32.22	8960	8091.67
		32.24	9408.82	9566.67
		32.26	10053.5	10933.3
		32.28	10192.2	13516.7
		32.3	10559.4	14200
		32.32	9931.11	15400
		32.34	9327.22	15250
		32.36	8356.14	14633.3
		32.38	7801.24	13233.3
		32.4	6854.65	10941.7
		32.42	6316.07	9591.67
		32.44	5646.93	8550
		32.46	5206.27	7058.33
		32.48	4610.56	6091.67
		32.5	4422.88	5408.33
		32.52	4741.13	5383.33
		32.54	4577.93	4841.67
		32.56	4153.59	4783.33
		32.58	4235.19	4683.33
		32.6	4520.81	4608.33
		32.62	4406.56	4966.67
		32.64	4406.56	4525
		32.66	4210.71	4491.67
		32.68	4259.67	4591.67
		32.7	4586.08	4908.33
		32.72	4210.71	4600
		32.74	4855.37	4341.67
		32.76	4684.01	4733.33
		32.78	4888.02	4841.67
		32.8	4659.52	4933.33
		32.82	5230.75	5300
		32.84	5043.06	5516.67
		32.86	5491.87	6166.67
		32.88	6258.95	7008.33
		32.9	5826.45	7525
		32.92	5818.29	8258.33
		32.94	6030.45	8758.33
		32.96	6030.45	8533.33
		32.98	6005.97	8050
		33	5597.97	7216.67
		33.02	5353.16	7050
		33.04	5728.53	6291.67
		33.06	5589.8	6300
		33.08	5671.41	5633.33
		33.1	5655.08	5183.33
		33.12	5679.56	5183.33
		33.14	5867.25	4808.33
		33.16	5508.2	4700
		33.18	5712.2	4825
		33.2	5614.28	5075
		33.22	5549	4483.33
		33.24	5859.09	4650
		33.26	5508.2	4783.33
		33.28	5353.16	4575
		33.3	5671.41	4483.33
		33.32	5891.74	4591.67
		33.34	5785.65	4691.67
		33.36	6405.83	4391.67
		33.38	6177.34	4308.33
		33.4	6528.24	4525
		33.42	6397.67	4600
		33.44	6813.84	4625
		33.46	7246.34	4533.33
		33.48	7385.07	4516.67
		33.5	8078.69	4808.33
		33.52	8111.33	4558.33
		33.54	8323.5	4525
		33.56	8184.77	4500
		33.58	7939.96	4675
		33.6	8054.21	4658.33
		33.62	7115.78	4808.33
		33.64	6993.38	4675
		33.66	6911.77	4450
		33.68	6626.16	4583.33
		33.7	6316.07	4566.67
		33.72	6528.24	4800
		33.74	6218.14	4650
		33.76	6446.63	4683.33
		33.78	6715.92	5025
		33.8	7360.59	5266.67
		33.82	7923.65	5775
		33.84	8184.77	6308.33
		33.86	9196.65	7491.67
		33.88	9270.1	8666.67
		33.9	10347.3	10025
		33.92	10363.5	11208.3
		33.94	10037.2	12241.7
		33.96	9253.77	11966.7
		33.98	8315.34	11558.3
		34	7638.04	10175
		34.02	7156.57	9191.67
		34.04	6577.2	8083.33
		34.06	5883.57	7433.33
		34.08	5222.59	5850
		34.1	5214.43	5600
		34.12	5043.06	5141.67
		34.14	4994.1	5091.67
		34.16	5067.54	5141.67
		34.18	5116.5	4808.33
		34.2	5491.87	4958.33
		34.22	5214.43	4858.33
		34.24	5247.07	5200
		34.26	5671.41	5166.67
		34.28	5589.8	5191.67
		34.3	5940.7	5133.33
		34.32	6454.8	5441.67
		34.34	6683.28	5800
		34.36	7254.5	6033.33
		34.38	7850.21	6625
		34.4	8274.54	7283.33
		34.42	8217.42	7650
		34.44	8641.75	8641.67
		34.46	8299.02	10366.7
		34.48	8625.43	11158.3
		34.5	8845.76	11850
		34.52	8143.98	12458.3
		34.54	7540.11	12558.3
		34.56	6805.69	12183.3
		34.58	6430.32	10925
		34.6	6046.78	10116.7
		34.62	5704.05	9683.33
		34.64	4985.94	7716.67
		34.66	4896.18	7083.33
		34.68	4594.25	6308.33
		34.7	4267.83	5475
		34.72	4488.16	5341.67
		34.74	3965.9	4783.33
		34.76	3998.54	4333.33
		34.78	4431.04	4433.33
		34.8	4031.19	4383.33
		34.82	3876.14	4408.33
		34.84	4243.35	4166.67
		34.86	3786.38	4475
		34.88	3590.53	3950
		34.9	3884.3	4066.67
		34.92	3965.9	3941.67
		34.94	3745.58	3933.33
		34.96	3704.77	3791.67
		34.98	3557.89	3741.67
		35	3745.58	3550
		35.02	3810.86	3575
		35.04	3582.37	3975
		35.06	3582.37	3733.33
		35.08	3965.9	3875
		35.1	3761.9	3800
		35.12	3892.46	3666.67
		35.14	3598.69	3950
		35.16	3925.1	4033.33
		35.18	3778.21	3783.33
		35.2	3696.61	3766.67
		35.22	3582.37	3775
		35.24	4080.15	3766.67
		35.26	3696.61	4050
		35.28	3712.94	4225
		35.3	4023.02	3858.33
		35.32	3867.98	4225
		35.34	4055.67	3866.67
		35.36	4023.02	4166.67
		35.38	4528.96	3908.33
		35.4	4553.44	4283.33
		35.42	5124.66	4316.67
		35.44	5206.27	4733.33
		35.46	5132.83	5133.33
		35.48	5328.68	4983.33
		35.5	5173.62	5116.67
		35.52	5238.91	4816.67
		35.54	5067.54	4791.67
		35.56	5092.02	4533.33
		35.58	4741.13	4925
		35.6	4667.69	4666.67
		35.62	4741.13	4525
		35.64	4602.41	4433.33
		35.66	4218.87	4183.33
		35.68	4422.88	4500
		35.7	4153.59	4258.33
		35.72	4292.31	4216.67
		35.74	4357.6	4450
		35.76	4186.23	4283.33
		35.78	4153.59	4383.33
		35.8	4112.79	4475
		35.82	3916.94	4466.67
		35.84	3631.33	4058.33
		35.86	3859.82	4416.67
		35.88	3639.49	3925
		35.9	3606.85	3858.33
		35.92	3639.49	4050
		35.94	3680.29	3908.33
		35.96	3517.09	4008.33
		35.98	3582.37	4266.67
		36	3362.04	3766.67
		36.02	3598.69	4033.33
		36.04	3190.67	3625
		36.06	3353.88	3591.67
		36.08	3149.88	3858.33
		36.1	3158.03	3766.67
		36.12	3459.96	3925
		36.14	3076.43	3816.67
		36.16	3068.27	3716.67
		36.18	3084.59	3425
		36.2	3035.63	3558.33
		36.22	2954.03	3325
		36.24	2945.86	3208.33
		36.26	2815.3	3558.33
		36.28	2790.82	3325
		36.3	2750.02	3033.33
		36.32	2692.9	3350
		36.34	2774.5	3241.67
		36.36	2758.18	3041.67
		36.38	2603.13	3108.33
		36.4	2725.54	3366.67
		36.42	2562.34	3183.33
		36.44	2750.02	3133.33
		36.46	2562.34	3041.67
		36.48	2872.42	2825
		36.5	2741.86	3116.67
		36.52	2856.11	2616.67
		36.54	2815.3	2841.67
		36.56	2807.14	2925
		36.58	2782.66	2983.33
		36.6	2594.97	3141.67
		36.62	2725.54	2708.33
		36.64	2537.85	3316.67
		36.66	2627.61	2625
		36.68	2709.22	2900
		36.7	2513.37	3008.33
		36.72	2913.23	2691.67
		36.74	2652.09	3058.33
		36.76	2782.66	2841.67
		36.78	2774.5	2841.67
		36.8	2619.45	3108.33
		36.82	2782.66	2766.67
		36.84	2701.05	3091.67
		36.86	2643.94	3275
		36.88	2847.94	3266.67
		36.9	2676.57	3333.33
		36.92	3255.96	3433.33
		36.94	3100.92	3641.67
		36.96	2733.7	3950
		36.98	3051.95	4175
		37	2937.71	4225
		37.02	3084.59	4233.33
		37.04	3076.43	3916.67
		37.06	3158.03	3783.33
		37.08	2725.54	3866.67
		37.1	2807.14	3341.67
		37.12	2766.34	3308.33
		37.14	2856.11	3291.67
		37.16	2570.49	3416.67
		37.18	2839.78	2791.67
		37.2	2529.69	2858.33
		37.22	2407.28	3116.67
		37.24	2635.78	2991.67
		37.26	2611.3	2658.33
		37.28	2864.26	2975
		37.3	2970.34	3075
		37.32	2627.61	3200
		37.34	2880.59	3058.33
		37.36	2790.82	3066.67
		37.38	2831.63	3183.33
		37.4	2537.85	3400
		37.42	3117.23	3358.33
		37.44	3215.15	3625
		37.46	3166.19	3941.67
		37.48	3239.63	4366.67
		37.5	3207	4750
		37.52	3443.65	5225
		37.54	3631.33	5191.67
		37.56	3778.21	5291.67
		37.58	4439.2	5575
		37.6	4324.96	5450
		37.62	4757.45	5566.67
		37.64	5467.39	6358.33
		37.66	5712.2	6616.67
		37.68	6511.91	7733.33
		37.7	6152.86	8541.67
		37.72	5606.12	8625
		37.74	4871.7	8125
		37.76	4985.94	8033.33
		37.78	4618.73	6975
		37.8	4439.2	6191.67
		37.82	4153.59	5850
		37.84	3802.69	5291.67
		37.86	3337.56	4891.67
		37.88	3345.72	4166.67
		37.9	2994.82	3708.33
		37.92	3207	3308.33
		37.94	3419.17	3483.33
		37.96	3182.51	3266.67
		37.98	2994.82	2925
		38	3035.63	3233.33
		38.02	2880.59	3050
		38.04	3207	3091.67
		38.06	3247.8	3333.33
		38.08	3076.43	3016.67
		38.1	3362.04	2908.33
		38.12	3198.84	3041.67
		38.14	3411	3250
		38.16	3255.96	3083.33
		38.18	3207	3250
		38.2	3639.49	2683.33
		38.22	3386.52	2658.33
		38.24	3198.84	2783.33
		38.26	3174.36	2825
		38.28	3411	2700
		38.3	3019.31	3058.33
		38.32	3280.44	2791.67
		38.34	3190.67	2750
		38.36	3394.69	3016.67
		38.38	3198.84	3100
		38.4	3060.11	2875
		38.42	2872.42	2833.33
		38.44	2725.54	2908.33
		38.46	2921.38	2966.67
		38.48	2725.54	2908.33
		38.5	2921.38	2966.67
		38.52	3027.47	2941.67
		38.54	2839.78	3200
		38.56	2970.34	3025
		38.58	2945.86	3008.33
		38.6	3117.23	2725
		38.62	3084.59	2808.33
		38.64	2994.82	2833.33
		38.66	2896.9	3016.67
		38.68	3092.75	3116.67
		38.7	3011.15	3208.33
		38.72	3288.6	2858.33
		38.74	3459.96	3091.67
		38.76	3435.48	3408.33
		38.78	3590.53	3000
		38.8	3517.09	2958.33
		38.82	3680.29	2825
		38.84	3492.61	3016.67
		38.86	3345.72	3308.33
		38.88	3525.25	3300
		38.9	3549.73	3066.67
		38.92	3500.77	3516.67
		38.94	3386.52	3516.67
		38.96	3427.32	3550
		38.98	3557.89	3666.67
		39	3386.52	3683.33
		39.02	3631.33	3533.33
		39.04	3606.85	3416.67
		39.06	3827.17	3358.33
		39.08	3745.58	3508.33
		39.1	3680.29	3775
		39.12	3721.09	3491.67
		39.14	3786.38	3591.67
		39.16	4014.86	3700
		39.18	3704.77	4033.33
		39.2	3672.13	4033.33
		39.22	3525.25	3800
		39.24	3541.57	4041.67
		39.26	3353.88	4541.67
		39.28	3313.08	4766.67
		39.3	3239.63	4408.33
		39.32	3084.59	4108.33
		39.34	3141.71	4200
		39.36	3223.32	4016.67
		39.38	3304.92	3941.67
		39.4	2937.71	3741.67
		39.42	2856.11	3816.67
		39.44	3158.03	3466.67
		39.46	2970.34	3633.33
		39.48	2937.71	3450
		39.5	3035.63	3050
		39.52	3092.75	3091.67
		39.54	2790.82	3191.67
		39.56	2896.9	3158.33
		39.58	2741.86	3383.33
		39.6	2684.74	3000
		39.62	2994.82	2791.67
		39.64	2839.78	3308.33
		39.66	2733.7	3075
		39.68	3092.75	2808.33
		39.7	2456.25	2725
		39.72	3092.75	2650
		39.74	2399.13	2658.33
		39.76	2472.57	2891.67
		39.78	2603.13	2833.33
		39.8	2497.05	2691.67
		39.82	2456.25	2800
		39.84	2815.3	2600
		39.86	2847.94	2816.67
		39.88	2823.46	2816.67
		39.9	2594.97	3075
		39.92	2488.89	2791.67
		39.94	2505.21	2866.67
		39.96	2358.32	2883.33
		39.98	2366.49	2541.67
		40	2431.76	2566.67
		40.02	2505.21	2941.67
		40.04	2635.78	2950
		40.06	2888.74	2725
		40.08	2546.01	2866.67
		40.1	2627.61	2741.67
		40.12	2464.41	2816.67
		40.14	2570.49	2783.33
		40.16	2701.05	2958.33
		40.18	2684.74	2883.33
		40.2	2709.22	2966.67
		40.22	2668.42	2866.67
		40.24	2823.46	2900
		40.26	2962.19	3166.67
		40.28	3500.77	3400
		40.3	3247.8	3558.33
		40.32	3427.32	3766.67
		40.34	3411	3991.67
		40.36	3378.36	4025
		40.38	3223.32	3925
		40.4	3117.23	3858.33
		40.42	3280.44	3791.67
		40.44	2970.34	3816.67
		40.46	2937.71	3458.33
		40.48	2823.46	3366.67
		40.5	2733.7	3191.67
		40.52	2594.97	3041.67
		40.54	2782.66	3191.67
		40.56	2488.89	3008.33
		40.58	2439.93	2583.33
		40.6	2562.34	2591.67
		40.62	2766.34	2791.67
		40.64	2464.41	2858.33
		40.66	2480.73	2525
		40.68	2431.76	2775
		40.7	2268.57	2658.33
		40.72	2431.76	2650
		40.74	2276.72	2775
		40.76	2480.73	2325
		40.78	2611.3	2883.33
		40.8	2162.47	2808.33
		40.82	2301.2	2508.33
		40.84	2293.05	2816.67
		40.86	2186.96	2833.33
		40.88	2382.8	2841.67
		40.9	2464.41	2758.33
		40.92	2684.74	2791.67
		40.94	2529.69	2858.33
		40.96	2464.41	2875
		40.98	2627.61	2616.67
		41	2921.38	2816.67
		41.02	2872.42	3008.33
		41.04	2913.23	3158.33
		41.06	3313.08	3691.67
		41.08	3761.9	3533.33
		41.1	4031.19	4141.67
		41.12	4210.71	4866.67
		41.14	4243.35	5208.33
		41.16	4341.27	5725
		41.18	4757.45	6675
		41.2	4684.01	7250
		41.22	4414.72	7050
		41.24	4153.59	6483.33
		41.26	3712.94	6408.33
		41.28	3778.21	5458.33
		41.3	3345.72	5150
		41.32	3280.44	4933.33
		41.34	3027.47	4475
		41.36	2758.18	4116.67
		41.38	2701.05	3525
		41.4	2472.57	3083.33
		41.42	2570.49	3075
		41.44	2913.23	3008.33
		41.46	2880.59	3041.67
		41.48	3027.47	3066.67
		41.5	2962.19	3200
		41.52	2962.19	2916.67
		41.54	3109.07	2775
		41.56	3068.27	3175
		41.58	3255.96	3400
		41.6	3737.42	3400
		41.62	3990.38	3433.33
		41.64	3802.69	3933.33
		41.66	4186.23	4258.33
		41.68	4422.88	4566.67
		41.7	4210.71	4891.67
		41.72	3884.3	5050
		41.74	3916.94	4625
		41.76	3867.98	4316.67
		41.78	3851.66	4100
		41.8	3688.46	3758.33
		41.82	3492.61	3933.33
		41.84	3174.36	3666.67
		41.86	2896.9	3491.67
		41.88	2872.42	3383.33
		41.9	2913.23	3141.67
		41.92	2709.22	3266.67
		41.94	2448.09	3133.33
		41.96	2750.02	2916.67
		41.98	2725.54	2975
		42	2798.98	3108.33
		42.02	2611.3	2775
		42.04	2643.94	3033.33
		42.06	2505.21	2741.67
		42.08	2766.34	2716.67
		42.1	2652.09	2933.33
		42.12	2627.61	2650
		42.14	2790.82	3025
		42.16	2856.11	3016.67
		42.18	2725.54	2608.33
		42.2	3198.84	2791.67
		42.22	3345.72	2625
		42.24	3174.36	2808.33
		42.26	3345.72	2950
		42.28	3182.51	2650
		42.3	3060.11	2900
		42.32	3215.15	2983.33
		42.34	3517.09	2850
		42.36	3606.85	3133.33
		42.38	3149.88	3041.67
		42.4	3345.72	3066.67
		42.42	3549.73	2991.67
		42.44	3468.13	3308.33
		42.46	3402.84	3483.33
		42.48	3174.36	3825
		42.5	3092.75	3608.33
		42.52	3076.43	3675
		42.54	3402.84	3591.67
		42.56	3011.15	3450
		42.58	2766.34	3550
		42.6	3002.99	3533.33
		42.62	2896.9	3558.33
		42.64	2790.82	3658.33
		42.66	2619.45	3041.67
		42.68	2717.38	3583.33
		42.7	2864.26	3400
		42.72	2888.74	3166.67
		42.74	2823.46	3200
		42.76	3125.4	3083.33
		42.78	2945.86	3366.67
		42.8	3076.43	3133.33
		42.82	3443.65	3141.67
		42.84	3264.11	3175
		42.86	3615.01	3300
		42.88	3737.42	3441.67
		42.9	3974.06	3700
		42.92	4096.46	3933.33
		42.94	4455.52	4183.33
		42.96	4700.33	4908.33
		42.98	4708.49	5333.33
		43	4904.33	6125
		43.02	4765.62	5816.67
		43.04	4610.56	6050
		43.06	5034.9	5691.67
		43.08	4847.21	5416.67
		43.1	4847.21	5166.67
		43.12	4757.45	5066.67
		43.14	5067.54	4841.67
		43.16	4855.37	4775
		43.18	5010.42	4608.33
		43.2	4830.89	4683.33
		43.22	4773.77	4675
		43.24	4863.54	4333.33
		43.26	4292.31	4850
		43.28	4357.6	5233.33
		43.3	4292.31	5225
		43.32	4267.83	5250
		43.34	3761.9	5700
		43.36	3794.54	5300
		43.38	3427.32	5266.67
		43.4	3378.36	5041.67
		43.42	3109.07	5025
		43.44	2905.07	4416.67
		43.46	2856.11	4733.33
		43.48	3076.43	4200
		43.5	2905.07	4158.33
		43.52	2782.66	3775
		43.54	2725.54	3700
		43.56	2537.85	3583.33
		43.58	2790.82	3583.33
		43.6	2701.05	3441.67
		43.62	2782.66	3125
		43.64	2676.57	3633.33
		43.66	2847.94	3433.33
		43.68	2905.07	3116.67
		43.7	3019.31	3300
		43.72	2839.78	3833.33
		43.74	3084.59	3875
		43.76	3255.96	4058.33
		43.78	3411	4508.33
		43.8	3223.32	4841.67
		43.82	3378.36	5041.67
		43.84	3288.6	4958.33
		43.86	2847.94	4533.33
		43.88	3068.27	4325
		43.9	3174.36	3858.33
		43.92	2684.74	3708.33
[truncated: 1,054 more rows]

[truncated: 14 more sheets: Supplementary Figure 10, Supplementary Figure 11a, Supplementary Figure 12, Supplementary Figure 14, Supplementary Figure 15, Supplementary Figure 16, Supplementary Figure 18, Supplementary Figure 19, Supplementary Figure 20, Supplementary Figure  21, Supplementary Table 1, Supplementary Table 2, Supplementary Table 3, Supplementary Table 4]
